# Supplementary material for: The Metabolite Differences in Vascular Smooth Muscle Cells of Abdominal Aortic Aneurysm Revealed by Untargeted Metabolomics
Source: Biomedicines. 2026 Mar 11;14(3):623. doi: 10.3390/biomedicines14030623 (PMC13023614; doi:10.3390/biomedicines14030623)
Supplement: Supplementary file 1 [file biomedicines-14-00623-s001.zip]

Archive with 12 entries (9 files):
- Supplementary Figures.pdf
- Supplementary Tables/
- Supplementary Tables/Supplementary Table S1.xlsx
- Supplementary Tables/Supplementary Table S2.xlsx
- Supplementary Tables/Supplementary Table S3/
- Supplementary Tables/Supplementary Table S3/neg_Supplementary Table S3.xlsx
- Supplementary Tables/Supplementary Table S3/pos_Supplementary Table S3.xlsx
- Supplementary Tables/Supplementary Table S4.xlsx
- Supplementary Tables/Supplementary Table S5/
- Supplementary Tables/Supplementary Table S5/neg_Supplementary Table 5.xlsx
- Supplementary Tables/Supplementary Table S5/pos_Supplementary Table 5.xlsx
- Supplementary Tables/Supplementary Table S6.xlsx
