# Supplementary material for: The Metabolite Differences in Vascular Smooth Muscle Cells of Abdominal Aortic Aneurysm Revealed by Untargeted Metabolomics
Source: Biomedicines. 2026 Mar 11;14(3):623. doi: 10.3390/biomedicines14030623 (PMC13023614; doi:10.3390/biomedicines14030623)
Supplement: Supplementary file 1 [file biomedicines-14-00623-s001.zip › Supplementary Tables/Supplementary Table S2.xlsx]

## Sheet: Sheet1
Name	ESI+	ESI-
SprayVoltage	3800	3400
Sheathgas(Arb)	60	60
Auxgas(Arb)	20	20
Iontransfertubetemperature	320	320
Vaporizertemperature	350	650
ScanRange	70-1000	70-1000
Resolution	60000	60000
AGCtarget	3000000	3000000
RFlens(%)	50	50
ScanRange	70-1000	70-1000
Resolution	15000	15000
ACGtarget	100000	100000
Collisionenergy(CE)	30,40,50	30,40,50
SignalIntensityThreshold	1000000	1000000
TopNvsTopspeed	10	10
Exclusionduration	3	3
