# Supplementary material for: The Metabolite Differences in Vascular Smooth Muscle Cells of Abdominal Aortic Aneurysm Revealed by Untargeted Metabolomics
Source: Biomedicines. 2026 Mar 11;14(3):623. doi: 10.3390/biomedicines14030623 (PMC13023614; doi:10.3390/biomedicines14030623)
Supplement: Supplementary file 1 [file biomedicines-14-00623-s001.zip › Supplementary Tables/Supplementary Table S3/neg_Supplementary Table S3.xlsx]

## Sheet: Sheet1
Index	Q1 (Da)	RT (min)	CV
MWS3085-IS-N	278.992	3.78	0.0128
MWS04198-IS-N	126.145	4.08	0.0248
MWS4243-IS-N	198.033	2.28	0.0322
MWS04187-IS-N	208.114	2.19	0.0427
