# Supplementary material for: The Metabolite Differences in Vascular Smooth Muscle Cells of Abdominal Aortic Aneurysm Revealed by Untargeted Metabolomics
Source: Biomedicines. 2026 Mar 11;14(3):623. doi: 10.3390/biomedicines14030623 (PMC13023614; doi:10.3390/biomedicines14030623)
Supplement: Supplementary file 1 [file biomedicines-14-00623-s001.zip › Supplementary Tables/Supplementary Table S3/pos_Supplementary Table S3.xlsx]

## Sheet: Sheet1
Index	Q1 (Da)	RT (min)	CV
MWS20572-IS-P	198.097	2.83	0.0196
MWS04113-IS-P	139.146	1.23	0.0276
MWS042381-IS-P	292.236	4.53	0.0276
MWS5078-IS-P	170.061	1.22	0.0324
