# Supplementary material for: The Metabolite Differences in Vascular Smooth Muscle Cells of Abdominal Aortic Aneurysm Revealed by Untargeted Metabolomics
Source: Biomedicines. 2026 Mar 11;14(3):623. doi: 10.3390/biomedicines14030623 (PMC13023614; doi:10.3390/biomedicines14030623)
Supplement: Supplementary file 1 [file biomedicines-14-00623-s001.zip › Supplementary Tables/Supplementary Table S4.xlsx]

## Sheet: Sheet1
Index	Compounds	Class I	Class II	Formula	Level	score	CAS	AngII1	AngII2	AngII3	NC1	NC2	NC3	VIP	P-value	FDR	Fold_Change	Log2FC	Type
ME0169549	Niacinamide	Alcohol and amines	Amines	C6H6N2O	1a	0.974	98-92-0	2.07796e+09	1.86596e+09	1.98794e+09	8.83902e+08	9.70835e+08	1.16377e+09	1.91241	0.00102855	0.381672	1.96516	0.974647	up
ME0169387	L-Carnitine	Amino acid and Its metabolites	Amino acids	C7H15NO3	1a	0.958	541-15-1	1.01362e+08	9.42481e+07	7.89328e+07	6.21554e+07	5.52283e+07	4.57457e+07	1.81533	0.012957	0.816772	1.68298	0.751015	up
ME0108558	N1-Acetylspermidine	Alcohol and amines	Polyamines	C9H21N3O	1a	0.9399	14278-49-0	3.64498e+07	3.34943e+07	2.76473e+07	1.97734e+07	1.61732e+07	1.95193e+07	1.86122	0.0189623	0.816772	1.75949	0.815154	up
MEDP0212	N-Acetylserotonin	Tryptamines,Cholines,Pigments	Tryptamines	C12H14N2O2	1a	0.8896	1210-83-9	1.66412e+06	1.996e+06	1.52756e+06	3.69299e+06	3.27136e+06	3.25218e+06	1.90821	0.001116	0.381672	0.507774	-0.977743	down
ME0193947	2-Phenylacetamide	Benzene and substituted derivatives	Benzene and substituted derivatives	C8H9NO	1a	0.8157	103-81-1	4.80196e+07	3.12008e+07	4.19166e+07	1.83286e+07	1.91038e+07	1.38206e+07	1.85131	0.0313975	0.816772	2.36352	1.24093	up
pme2617	L-methionine sulfoxide	Amino acid and Its metabolites	Amino acid derivatives	C5H11NO3S	1b	0.8985	3226-65-1	1.91145e+07	3.71084e+07	2.40732e+07	7.26074e+07	6.18267e+07	4.52634e+07	1.71377	0.0319643	0.816772	0.44684	-1.16217	down
MEDP1333	LPC(0:0/20:4)	GP	LPC	C28H50NO7P	2	0.814	67341-29-1	3.73694e+06	2.55099e+06	2.64878e+06	1.10836e+06	909010	449223	1.81133	0.0151629	0.816772	3.6231	1.85722	up
ME0056964	1-Stearoyl-2-arachidonoyl-sn-glycero-3-phosphocholine	GP	PC	C46H84NO8P	3	0.8962	35418-59-8	1.82828e+07	6.48377e+06	1.45534e+06	3.35912e+07	2.70059e+07	2.48958e+07	1.4391	0.038757	0.816772	0.306714	-1.70503	down
ME0062128	Polyporusterone A	Terpenoids	Terpenoids	C28H46O6	3	0.7829	141360-88-5	2.22878e+07	2.60986e+07	2.38346e+07	1.99224e+07	1.85905e+07	2.06983e+07	1.71364	0.03908	0.816772	1.21972	0.286548	up
MEDP1002	Acetylcholine	Aldehyde,Ketones,Esters	Esters	C7H15NO2	3	0.7724	51-84-3	6.02202e+06	9.72323e+06	7.75149e+06	1.37747e+07	1.1971e+07	1.30883e+07	1.73539	0.0246837	0.816772	0.605056	-0.72486	down
ME0124159	Forasartan	Heterocyclic compounds	Heterocyclic compounds	C23H28N8	3	0.5764	145216-43-9	2.30164e+07	2.67225e+07	2.17621e+07	1.5238e+07	1.46591e+07	1.75065e+07	1.8326	0.0159195	0.816772	1.50834	0.592966	up
ME0104370	(Sulfooxy)acetic acid	Organic acid and Its derivatives	Organic acid and Its derivatives	C2H4O6S	3	0.5511	3233-46-3	4.00165e+06	3.31114e+06	3.67067e+06	2.87314e+06	1.58099e+06	2.256e+06	1.63165	0.0423204	0.816772	1.63685	0.710922	up
ME0004457	4,4'-Sulfonyldiphenol	Benzene and substituted derivatives	Benzene and substituted derivatives	C12H10O4S	1b	0.6796	-	2.49161e+06	2.73352e+06	2.62541e+06	3.24958e+06	3.24805e+06	2.90648e+06	1.76405	0.0254776	0.816772	0.834799	-0.2605	down
ME0057646	1-Stearoyl-2-docosahexanoyl-sn-glycero-3-phosphocholine	GP	PC	C48H84NO8P	2	0.9783	-	4.20334e+06	4.54229e+06	2.90669e+06	8.66866e+06	6.90741e+06	5.92369e+06	1.70288	0.0339763	0.816772	0.541975	-0.883703	down
ME0012995	1-octadecanoyl-2-(4Z,7Z,10Z,13Z,16Z,19Z-docosahexaenoyl)-sn-glycero-3-phosphocholine	GP	PC	C48H84NO8P	2	0.9513	-	1.01198e+07	6.29623e+06	1.39338e+06	2.0666e+07	1.49335e+07	1.21239e+07	1.3826	0.0488903	0.816772	0.373179	-1.42206	down
ME0124143	Fluphenazine sulfoxide	Heterocyclic compounds	Heterocyclic compounds	C22H26F3N3O2S	3	0.7955	-	2.99692e+07	2.01141e+07	1.69904e+07	8.79667e+06	4.07084e+06	6.75254e+06	1.81344	0.0437975	0.816772	3.41863	1.77342	up
ME0011907	PE-NMe(18:1(9Z)/18:1(9Z))	GP	PE	C42H80NO8P	3	0.7233	-	3.19334e+07	3.7633e+07	2.80746e+07	2.11872e+07	1.96863e+07	2.14659e+07	1.83348	0.0466725	0.816772	1.56628	0.647343	up
ME0013908	3a,7b,21-Trihydroxy-5b-cholanoic acid	Organic acid and Its derivatives	Organic acid and Its derivatives	C24H40O6	3	0.6893	-	8.80367e+06	1.11585e+07	9.18628e+06	6.83864e+06	6.71012e+06	5.64747e+06	1.7923	0.0273288	0.816772	1.51845	0.602595	up
ME0117154	1-Hydroxymidazolam	Heterocyclic compounds	Heterocyclic compounds	C18H13ClFN3O	3	0.6832	-	2.01517e+06	1.45619e+06	1.69759e+06	2.75688e+06	3.53453e+06	2.7946e+06	1.80496	0.0173244	0.816772	0.568892	-0.813774	down
ME0060366	PE-NMe2(18:1(9Z)/18:1(9Z))	GP	PE	C43H82NO8P	3	0.5759	-	3.74538e+06	3.15098e+06	1.76749e+06	7.55362e+06	5.22491e+06	5.34818e+06	1.62646	0.0328626	0.816772	0.477961	-1.06504	down
ME0013919	3alpha,7alpha,12alpha,25-Tetrahydroxy-5beta-cholestane-24-one	Aldehyde,Ketones,Esters	Ketones	C27H46O5	3	0.7649	-	2.06708e+06	1.50214e+06	1.11996e+06	536559	237317	400367	1.83171	0.0407885	0.816772	3.99336	1.9976	up
ME0053733	Glycerophospho-N-Oleoyl Ethanolamine	GP	PE	C23H46NO7P	3	0.7832	201738-24-1	3.53642e+07	4.22635e+07	4.34376e+07	2.80388e+07	3.20694e+07	3.17931e+07	1.69717	0.0416376	0.816772	1.31734	0.397628	up
ME0140161	4-Hydroxy-4-(3-hydroxy-1-butenyl)-3,5,5-trimethyl-2-cyclohexen-1-one	Aldehyde,Ketones,Esters	Ketones	C13H20O3	3	0.7504	189351-15-3 | 24427-77-8	9.37558e+06	1.05662e+07	9.97936e+06	1.28248e+07	1.20864e+07	1.17906e+07	1.82667	0.00829496	0.816772	0.81525	-0.294686	down
ME0169682	Piperidine	Heterocyclic compounds	Heterocyclic compounds	C5H11N	1a	0.9553	-	4.4062e+07	3.79444e+07	3.45475e+07	7.33865e+07	6.2205e+07	7.77964e+07	1.87008	0.00731944	0.816772	0.546207	-0.872481	down
ME0169880	Succinic acid	Organic acid and Its derivatives	Organic acid and Its derivatives	C4H6O4	1a	0.9103	110-15-6	1.84259e+08	3.90376e+08	4.3802e+08	8.52467e+08	9.53181e+08	6.48504e+08	1.68782	0.0161221	0.816772	0.412629	-1.27708	down
MEDN0335	Methylmalonic Acid	Organic acid and Its derivatives	Organic acid and Its derivatives	C4H6O4	1a	0.8842	516-05-2	5.37953e+08	7.20618e+08	6.57007e+08	8.74404e+08	1.11726e+09	1.1956e+09	1.77713	0.0291316	0.816772	0.60101	-0.73454	down
MEDN0760	(±)5-HETE	FA	Oxidized lipids	C20H32O3	1a	0.8463	70608-72-9	3.76786e+07	3.00968e+07	4.27122e+07	1.7841e+07	1.61844e+07	1.87825e+06	1.4076	0.0197383	0.816772	3.07734	1.62168	up
ME0105531	L-Alanine	Amino acid and Its metabolites	Amino acids	C3H7NO2	1a	0.8065	56-41-7	8.1776e+07	7.01989e+07	9.69585e+07	5.69875e+07	3.90621e+07	2.30881e+07	1.62383	0.0279048	0.816772	2.08946	1.06313	up
MEDL00098	Pseudouridine	Nucleotide and Its metabolites	Nucleotide and Its metabolites	C9H12N2O6	1b	0.8282	1445-07-4	5.63968e+07	6.04041e+07	7.18114e+07	1.86366e+07	1.93555e+07	3.49387e+07	1.80293	0.0057311	0.816772	2.58618	1.37082	up
MEDN1006	Uric acid	Organic acid and Its derivatives	Organic acid and Its derivatives	C5H4N4O3	1b	0.7804	69-93-2	8.32822e+06	1.20482e+07	8.32521e+06	1.37075e+07	1.51498e+07	1.49426e+07	1.71567	0.0428603	0.816772	0.655289	-0.609798	down
ME0113263	5-O-phosphono-alpha-D-ribofuranose	Carbohydrates and Its metabolites	Phosphate sugars	C5H11O8P	2	0.9116	34980-65-9	2.88937e+07	3.43278e+07	2.11762e+07	1.4225e+07	1.16666e+07	1.80745e+06	1.43875	0.0245342	0.816772	3.04695	1.60737	up
ME0109220	Phenyl hydrogen sulfate	Others	Others	C6H6O4S	3	0.888	937-34-8	1.57332e+07	1.89597e+07	2.73137e+07	4.30549e+07	3.25904e+07	3.97535e+07	1.72469	0.0188297	0.816772	0.537325	-0.896132	down
ME0012968	1-hexadecanoyl-2-(9Z,12Z-octadecadienoyl)-sn-glycero-3-phosphocholine	GP	PC	C42H80NO8P	3	0.8316	17708-90-6	844968	5.35143e+06	256154	9.21866e+06	1.05308e+07	7.16027e+06	1.51459	0.0309054	0.816772	0.239785	-2.06019	down
ME0007242	Gingerol	Benzene and substituted derivatives	Phenolics	C17H26O4	3	0.8141	23513-14-6 | 1391-73-7	3.28845e+07	2.11442e+07	3.19998e+07	1.85506e+07	8.9638e+06	1.17085e+07	1.68352	0.0333668	0.816772	2.19332	1.13312	up
MEDL01963	Salicylamide	Benzene and substituted derivatives	Phenolics	C7H7NO2	3	0.6674	65-45-2	7.21578e+06	5.52327e+06	5.92792e+06	7.517e+06	8.27297e+06	9.05586e+06	1.63471	0.0391953	0.816772	0.751312	-0.412515	down
ME0054582	LPE(0:0/20:3)	GP	LPE	C25H46NO7P	2	0.8573	-	3.07748e+06	5.63983e+06	4.75141e+06	7.19262e+06	1.07427e+07	7.61442e+06	1.65851	0.0479964	0.816772	0.527157	-0.923696	down
ME0060272	PE-NMe2(16:1(9Z)/14:0)	GP	PE	C37H72NO8P	3	0.8338	-	1.3883e+06	322753	1.44858e+06	7.35142e+06	4.766e+06	3.84466e+06	1.6876	0.0433686	0.816772	0.197947	-2.33682	down
ME0055680	PA(18:0/22:5(4Z,7Z,10Z,13Z,16Z))	GP	PA	C43H75O8P	3	0.795	-	2.26848e+06	400720	564721	3.56287e+06	3.28936e+06	4.82242e+06	1.60622	0.0228996	0.816772	0.277003	-1.85202	down
ME0056227	PA(22:1(13Z)/20:4(5Z,8Z,11Z,14Z))	GP	PA	C45H79O8P	3	0.7878	-	2.42275e+06	968474	1.15824e+06	2.96297e+06	4.17824e+06	4.02606e+06	1.66625	0.0218817	0.816772	0.407393	-1.29551	down
ME0056003	PA(20:3(5Z,8Z,11Z)/22:4(7Z,10Z,13Z,16Z))	GP	PA	C45H75O8P	3	0.7806	-	1.36632e+06	604495	1.48232e+06	1.32885e+07	8.37008e+06	7.46089e+06	1.88028	0.0392861	0.816772	0.118585	-3.076	down
ME0012810	1-hexadecanoyl-2-(9Z,12Z-octadecadienoyl)-sn-glycero-3-phospho-D-myo-inositol	GP	PI	C43H79O13P	3	0.7803	-	1.21019e+06	1.12843e+06	2.00521e+06	191251	422016	630051	1.68545	0.0485244	0.816772	3.49374	1.80477	up
ME0011882	1,2-dilinoleoyl-sn-glycero-3-phospho-1D-myo-inositol	GP	PI	C45H79O13P	3	0.7702	-	4.01837e+06	5.05844e+06	4.21651e+06	2.70964e+06	364693	1.74785e+06	1.44776	0.0362484	0.816772	2.7567	1.46294	up
ME0062442	Phosphatidylserine	GP	PS	C42H82NO10P	3	0.7668	-	1.69723e+06	62226.7	1.58079e+06	8.33651e+06	7.36323e+06	8.53299e+06	1.52311	0.000751559	0.381672	0.13784	-2.85893	down
ME0056950	1-Stearoyl-2-palmitoyl-sn-glycero-3-phosphocholine	GP	PC	C42H84NO8P	3	0.7663	-	1.86933e+06	3.08859e+06	2.1469e+06	551184	1.34693e+06	971282	1.65153	0.0406415	0.816772	2.47607	1.30805	up
ME0059085	1-hexadecyl-2-(9Z-octadecenoyl)-sn-glycero-3-phosphoethanolamine	GP	PE-P	C39H78NO7P	3	0.7175	-	256627	575018	794933	4.75788e+06	3.59685e+06	2.26888e+06	1.83194	0.0473697	0.816772	0.15311	-2.70736	down
ME0012805	LPE(17:0/0:0)	GP	PE	C22H46NO7P	3	0.6848	-	1.01297e+07	9.35055e+06	9.70247e+06	6.3827e+06	7.35363e+06	7.80082e+06	1.81939	0.0119786	0.816772	1.35499	0.438286	up
ME0054509	2-Hydroxy-3-(phosphonooxy)propyl octanoate	GP	LPA	C11H23O7P	3	0.6832	-	1.45322e+07	1.91428e+07	2.50606e+07	5.03018e+06	3.78676e+06	1.22338e+07	1.6228	0.036573	0.816772	2.79019	1.48036	up
ME0194315	1-beta-D-Galactosylsphingosine	SP	SP	C24H47NO7	3	0.6493	-	899738	1.71362e+06	2.11667e+06	4.44556e+06	2.97994e+06	3.10166e+06	1.64336	0.0339195	0.816772	0.449316	-1.1542	down
ME0111156	N,N'-Diacetylhydrazine	Alcohol and amines	Polyamines	C4H8N2O2	3	0.6168	-	1.81895e+07	1.89075e+07	1.76148e+07	2.38785e+07	2.92632e+07	2.50915e+07	1.86033	0.0350706	0.816772	0.699343	-0.515929	down
ME0049818	1-Palmitoyl-2-arachidonoyl-sn-glycerol	GL	DG	C39H68O5	3	0.6446	-	606297	938701	880465	4.03362e+06	2.27405e+06	2.87672e+06	1.87825	0.0440782	0.816772	0.264086	-1.92092	down
ME0142101	2,6-Dichloro-1,4-phenylenediamine	Benzene and substituted derivatives	Benzene and substituted derivatives	C6H6Cl2N2	3	0.7505	609-20-1	4.03665e+06	5.27801e+06	7.61724e+06	1.19561e+07	1.26423e+07	1.54826e+07	1.81279	0.00687785	0.816772	0.422442	-1.24317	down
ME0156164	Protoverine	Alkaloids	Alkaloids	C27H43NO9	3	0.5598	76-45-9	1.87692e+07	2.73196e+07	2.12535e+07	3.11027e+07	3.10159e+07	3.46599e+07	1.6877	0.0429519	0.816772	0.695839	-0.523175	down
ME0111712	1,4-Cyclohexanedione	Aldehyde,Ketones,Esters	Ketones	C6H8O2	3	0.5507	637-88-7	4.09564e+06	4.97332e+06	5.17933e+06	8.56237e+06	7.17258e+06	6.5547e+06	1.78434	0.0267815	0.816772	0.639233	-0.645585	down
ME0148506	Dihydrogeranylgeranyl diphosphate	Organic acid and Its derivatives	Phosphoric acids	C20H38O7P2	3	0.7249	-	9.74518e+06	1.04331e+07	8.40498e+06	2.64489e+06	6.46934e+06	4.87479e+06	1.60661	0.0294958	0.816772	2.04326	1.03087	up
