# Supplementary material for: The Metabolite Differences in Vascular Smooth Muscle Cells of Abdominal Aortic Aneurysm Revealed by Untargeted Metabolomics
Source: Biomedicines. 2026 Mar 11;14(3):623. doi: 10.3390/biomedicines14030623 (PMC13023614; doi:10.3390/biomedicines14030623)
Supplement: Supplementary file 1 [file biomedicines-14-00623-s001.zip › Supplementary Tables/Supplementary Table S5/neg_Supplementary Table 5.xlsx]

## Sheet: Sheet1
Index	Q1 (Da)	RT (min)	CV
MWS04428-IS-N	144.111	4.57	0.0108
MWS04127-IS-N	195.045	0.81	0.0109
MWS04198-IS-N	126.145	4.08	0.0198
MWS04187-IS-N	208.115	2.19	0.0272
