# Supplementary material for: The Metabolite Differences in Vascular Smooth Muscle Cells of Abdominal Aortic Aneurysm Revealed by Untargeted Metabolomics
Source: Biomedicines. 2026 Mar 11;14(3):623. doi: 10.3390/biomedicines14030623 (PMC13023614; doi:10.3390/biomedicines14030623)
Supplement: Supplementary file 1 [file biomedicines-14-00623-s001.zip › Supplementary Tables/Supplementary Table S5/pos_Supplementary Table 5.xlsx]

## Sheet: Sheet1
Index	Q1 (Da)	RT (min)	CV
MWS3085-IS-P	281.006	3.78	0.013
MWS4243-IS-P	200.048	2.29	0.0207
MWS20572-IS-P	198.099	2.83	0.0217
MWS04187-IS-P	210.129	2.21	0.0315
