# Supplementary material for: The Metabolite Differences in Vascular Smooth Muscle Cells of Abdominal Aortic Aneurysm Revealed by Untargeted Metabolomics
Source: Biomedicines. 2026 Mar 11;14(3):623. doi: 10.3390/biomedicines14030623 (PMC13023614; doi:10.3390/biomedicines14030623)
Supplement: Supplementary file 1 [file biomedicines-14-00623-s001.zip › Supplementary Tables/Supplementary Table S6.xlsx]

## Sheet: Sheet1
Index	Compounds	Super.Class	Class	Sub.Class	Formula	Level	score	CAS	AngII-1	AngII-2	AngII-3	NC-1	NC-2	NC-3	VIP	P-value	FDR	Fold_Change	Log2FC	Type
mws0120	2-(((R)-2,3-Dihydroxypropyl)phosphoryloxy)-N,N,N-trimethylethanaminium	Lipids and lipid-like molecules	Glycerophospholipids	Glycerophosphocholines	C8H21NO6P	1a	0.9866	28319-77-9	1.81006e+08	1.76702e+08	1.62599e+08	1.47643e+08	1.43709e+08	1.30889e+08	1.37764	0.0124026	0.0934325	1.23225	0.301298	up
ME0169387	Carnitine	Organic nitrogen compounds	Organonitrogen compounds	Quaternary ammonium salts	C7H15NO3	1a	0.9715	541-15-1	4.85906e+08	4.48844e+08	4.67712e+08	2.49409e+08	2.54437e+08	2.56838e+08	1.51552	0.0017677	0.0355111	1.84368	0.882591	up
ME0194064	Acetyl-L-carnitine	Lipids and lipid-like molecules	Fatty Acyls	Fatty acid esters	C9H17NO4	1a	0.9702	3040-38-8 | 14992-62-2	1.79126e+09	1.65722e+09	1.50996e+09	8.05937e+08	9.63982e+08	7.12164e+08	1.46333	0.00172748	0.0354489	1.99769	0.998335	up
ME0193946	Tryptophan	Organoheterocyclic compounds	Indoles and derivatives	Indolyl carboxylic acids and derivatives	C11H12N2O2	1a	0.968	73-22-3	3.02151e+08	2.68719e+08	2.64947e+08	1.79243e+08	2.23836e+08	1.85697e+08	1.38791	0.0113943	0.0895694	1.41959	0.50547	up
ME0105438	Adenine	Organoheterocyclic compounds	Imidazopyrimidines	Purines and purine derivatives	C5H5N5	1a	0.9679	73-24-5	8.73304e+08	7.79172e+08	8.09235e+08	3.79003e+08	4.96155e+08	4.42677e+08	1.47025	0.00113327	0.0284577	1.868	0.901491	up
MEDP0125	Choline	Organic nitrogen compounds	Organonitrogen compounds	Quaternary ammonium salts	C5H14NO+	1a	0.9582	62-49-7	2.48691e+09	2.28914e+09	2.34631e+09	1.85058e+09	2.09532e+09	1.83136e+09	1.38064	0.0158013	0.103887	1.23282	0.301968	up
ME0159685	Glutathione	Organic acids and derivatives	Carboxylic acids and derivatives	Amino acids, peptides, and analogues	C10H17N3O6S	1a	0.9517	70-18-8	4.22204e+08	4.71296e+08	4.6707e+08	1.41036e+08	1.04997e+08	1.17528e+08	1.50435	0.000153914	0.00795077	3.74234	1.90394	up
ME0126003	Oxindole	Organoheterocyclic compounds	Indoles and derivatives	Indolines	C8H7NO	1a	0.9516	59-48-3	2.21319e+07	1.98218e+07	2.11631e+07	4.27346e+06	5.88635e+06	4.25582e+06	1.50566	6.40835e-05	0.00532788	4.37836	2.13039	up
ME0169004	Cytosine	Organoheterocyclic compounds	Diazines	Pyrimidines and pyrimidine derivatives	C4H5N3O	1a	0.9426	71-30-7	3.99877e+07	3.77993e+07	3.83946e+07	4.40114e+07	4.61182e+07	4.74956e+07	1.44479	0.00656867	0.0683461	0.844189	-0.244362	down
MEDL02151	3'-Adenylic acid	Nucleosides, nucleotides, and analogues	Ribonucleoside 3'-phosphates	-	C10H14N5O7P	1a	0.9412	84-21-9	1.28069e+09	1.18311e+09	1.13566e+09	9.86937e+08	1.05503e+09	1.0302e+09	1.35295	0.0370316	0.162337	1.17164	0.228525	up
ME0111340	Trimethylamine N-oxide	Organic nitrogen compounds	Organonitrogen compounds	Aminoxides	C3H9NO	1a	0.9374	1184-78-7	2.05506e+08	1.68207e+08	1.76385e+08	8.58007e+08	9.08132e+08	7.89054e+08	1.51262	0.00115381	0.0285765	0.215286	-2.21567	down
ME0109026	Oxiglutatione	Organic acids and derivatives	Carboxylic acids and derivatives	Amino acids, peptides, and analogues	C20H32N6O12S2	1a	0.9084	27025-41-8	2.13505e+08	2.4848e+08	2.06335e+08	3.45206e+08	2.80984e+08	3.67383e+08	1.36584	0.0343414	0.158391	0.672643	-0.572088	down
MEDL02028	Spermidine	Organic nitrogen compounds	Organonitrogen compounds	Amines	C7H19N3	1a	0.8838	124-20-9	1.88067e+07	1.50517e+07	2.08456e+07	2.37596e+07	2.65935e+07	2.30974e+07	1.23812	0.0449712	0.180283	0.744774	-0.425126	down
ME0119641	3-Indoleacrylic acid	Organoheterocyclic compounds	Indoles and derivatives	Indoles	C11H9NO2	1a	0.8596	29953-71-7	2.53864e+07	2.32227e+07	2.33115e+07	1.52161e+07	1.75006e+07	1.83272e+07	1.42751	0.00495845	0.059881	1.409	0.494669	up
ME0123207	Epsilon-caprolactam	Organoheterocyclic compounds	Lactams	Caprolactams	C6H11NO	1a	0.8569	105-60-2	1.2297e+08	9.62172e+07	1.10844e+08	1.63001e+07	20673352	1.65939e+07	1.51185	0.00566695	0.0648471	6.16104	2.62317	up
ME0193943	Epinephrine	Benzenoids	Phenols	Benzenediols	C9H13NO3	1a	0.8482	51-43-4	3.89152e+07	3.51006e+07	3.50123e+07	1.01909e+07	1.71216e+07	8.39635e+06	1.43079	0.00426459	0.0566587	3.05325	1.61034	up
ME0103528	Dephospho-CoA	Nucleosides, nucleotides, and analogues	Purine nucleotides	Purine ribonucleotides	C21H35N7O13P2S	1b	0.8708	3633-59-8	6.55111e+06	5.05088e+06	6.02214e+06	1.43757e+06	2.15857e+06	1.39326e+06	1.47833	0.00296671	0.0466418	3.53231	1.82061	up
ME0103600	Inosinic acid	Nucleosides, nucleotides, and analogues	Purine nucleotides	Purine ribonucleotides	C10H13N4O8P	1b	0.859	131-99-7 | 30918-54-8 | 25249-22-3	6.49693e+07	4.80542e+07	5.04461e+07	2.77563e+07	3.59947e+07	3.41165e+07	1.37182	0.0363812	0.161615	1.67031	0.74012	up
ME0169988	Uracil	Organoheterocyclic compounds	Diazines	Pyrimidines and pyrimidine derivatives	C4H4N2O2	1b	0.8526	66-22-8	1.24917e+07	9.80189e+06	9.13479e+06	1.5082e+07	2.0041e+07	1.71426e+07	1.36268	0.0207034	0.122727	0.601319	-0.733797	down
ME0168753	Aniline	Benzenoids	Benzene and substituted derivatives	Aniline and substituted anilines	C6H7N	1b	0.8059	62-53-3	2.71443e+06	2.56131e+06	2.2968e+06	1.23852e+06	1.21573e+06	1.09219e+06	1.49978	0.00384359	0.0538699	2.13525	1.0944	up
ME0114733	L-Gulose	Organic oxygen compounds	Organooxygen compounds	Carbohydrates and carbohydrate conjugates	C6H12O6	1b	0.8044	6027-89-0	2.53586e+07	2.69939e+07	2.82408e+07	6.11214e+07	6.26486e+07	6.33957e+07	1.51512	7.6068e-06	0.00343827	0.430599	-1.21558	down
ME0151663	Ile-Ala	Organic acids and derivatives	Carboxylic acids and derivatives	Amino acids, peptides, and analogues	C9H18N2O3	1b	0.797	24787-73-3	2.01218e+06	1.67482e+06	1.69779e+06	297694	404703	124282	1.43428	0.00054555	0.0201297	6.51377	2.70349	up
ME0114440	Ethyl vanillin	Organic oxygen compounds	Organooxygen compounds	Carbonyl compounds	C9H10O3	1b	0.7954	121-32-4	658582	396740	84563.2	1.16054e+06	1.28583e+06	925855	1.13068	0.0260853	0.136702	0.338022	-1.56481	down
MEDP0081	Serotonin	Organoheterocyclic compounds	Indoles and derivatives	Tryptamines and derivatives	C10H12N2O	1b	0.7954	50-67-9	2.69126e+07	2.4885e+07	2.37022e+07	1.78287e+07	2.06852e+07	1.72556e+07	1.3959	0.0100432	0.0844265	1.35378	0.436998	up
FDATN00416	Prostaglandin E2	Lipids and lipid-like molecules	Fatty Acyls	Eicosanoids	C20H32O5	1b	0.778	363-24-6	844946	805837	999201	3.08304e+06	3.24889e+06	2.37434e+06	1.48815	0.0138896	0.0984798	0.304377	-1.71607	down
ME0107335	Histidylalanine	Organic acids and derivatives	Carboxylic acids and derivatives	Amino acids, peptides, and analogues	C9H14N4O3	1b	0.7777	16874-75-2	6.57725e+06	4.9438e+06	5.36577e+06	3.03599e+06	4.08263e+06	2.33495e+06	1.30589	0.0246628	0.131148	1.78629	0.836968	up
ME0114814	Melezitose	Organic oxygen compounds	Organooxygen compounds	Carbohydrates and carbohydrate conjugates	C18H32O16	1b	0.773	597-12-6	3.70275e+07	3.44868e+07	2.63634e+07	3.05401e+06	2.22999e+06	1.63996e+06	1.50214	0.0101382	0.0844695	14.1361	3.82131	up
ME0009415	Phenylacetic acid	Benzenoids	Benzene and substituted derivatives	-	C8H8O2	1b	0.7686	103-82-2	426638	650391	278320	1.84576e+06	2.38107e+06	2.00101e+06	1.44754	0.00184511	0.0361706	0.217627	-2.20007	down
ME0009419	Phenylephrine	Benzenoids	Phenols	1-hydroxy-4-unsubstituted benzenoids	C9H13NO2	1b	0.7604	59-42-7	6.72264e+06	6.09965e+06	6.05406e+06	4.37846e+06	4.7044e+06	4.49415e+06	1.47864	0.00657849	0.0683461	1.39032	0.475414	up
ME0168567	Indole-3-carboxaldehyde	Organoheterocyclic compounds	Indoles and derivatives	Indoles	C9H7NO	1b	0.7592	487-89-8	2.47999e+06	1.46527e+06	1.27321e+06	8.57297e+06	8.31438e+06	8.49122e+06	1.47606	0.00223572	0.0400216	0.205625	-2.28191	down
ME0108647	N-Acetyl-L-tyrosine	Organic acids and derivatives	Carboxylic acids and derivatives	Amino acids, peptides, and analogues	C11H13NO4	1b	0.7587	537-55-3	2.71174e+06	1.68961e+06	1.21421e+06	4.3648e+06	6.4686e+06	6.65585e+06	1.3827	0.0156756	0.103887	0.321087	-1.63896	down
ME0168783	Ascorbic acid	Organoheterocyclic compounds	Dihydrofurans	Furanones	C6H8O6	1b	0.748	50-81-7 | 6730-29-6 | 299-36-5 | 178101-88-7 | 53262-66-1	1.01054e+06	953021	714220	1.47696e+06	1.6487e+06	1.79481e+06	1.41837	0.00442289	0.0569127	0.544212	-0.877759	down
ME0014806	5-Methoxyindoleacetate	Organoheterocyclic compounds	Indoles and derivatives	Indolyl carboxylic acids and derivatives	C11H11NO3	1b	0.7358	3471-31-6	1.02191e+09	9.11337e+08	9.56725e+08	6.47784e+08	7.55346e+08	6.80647e+08	1.44218	0.00401349	0.0549727	1.38689	0.471854	up
ME0118514	2-Ethyl-4-hydroxy-5-methyl-3(2H)-furanone	Organoheterocyclic compounds	Dihydrofurans	Furanones	C7H10O3	1b	0.7341	27538-10-9	9.09437e+06	9.81173e+06	8.54995e+06	6.30715e+06	7.56897e+06	7.59291e+06	1.30849	0.0244167	0.131148	1.27887	0.354867	up
ME0125928	1-Methyl-6-oxo-1,6-dihydropyridine-3-carboxamide	Organoheterocyclic compounds	Pyridines and derivatives	Pyridinecarboxylic acids and derivatives	C7H8N2O2	1b	0.7092	701-44-0	1.36522e+07	1.2638e+07	1.38611e+07	1.9226e+07	2.71073e+07	2.44585e+07	1.41781	0.0445395	0.179232	0.567173	-0.81814	down
ME0169458	Melatonin	Organoheterocyclic compounds	Indoles and derivatives	Indoles	C13H16N2O2	1b	0.6842	73-31-4	2.51557e+06	1.98565e+06	2.68725e+06	7.54156e+06	6.94466e+06	6.64908e+06	1.49398	0.000210599	0.00976317	0.340117	-1.5559	down
ME0004140	3-Methylphenylacetic acid	Benzenoids	Benzene and substituted derivatives	Toluenes	C9H10O2	1b	0.6768	621-36-3	1.55378e+07	1.56812e+07	1.48056e+07	1.05142e+07	1.30418e+07	1.18351e+07	1.37021	0.0281504	0.142121	1.30046	0.379018	up
MEDP0588	Ritalinic acid	Organic nitrogen compounds	Organonitrogen compounds	Amines	C13H17NO2	1b	0.6646	19395-41-6	1.45257e+07	1.76854e+07	1.68184e+07	1.23972e+07	1.12276e+07	1.26919e+07	1.37241	0.029497	0.146591	1.35006	0.43302	up
MEDP0843	Ethyl 2-methylpropanoate	Organic acids and derivatives	Carboxylic acids and derivatives	Carboxylic acid derivatives	C6H12O2	1b	0.6603	97-62-1	8.36615e+06	3.00217e+06	5.52481e+06	1.23687e+07	2.02072e+07	1.78333e+07	1.31496	0.0210065	0.123738	0.33512	-1.57725	down
ME0117231	1-Methylnicotinamide	Organoheterocyclic compounds	Pyridines and derivatives	Pyridinecarboxylic acids and derivatives	C7H9N2O+	1b	0.658	3106-60-3	1.59724e+07	1.29341e+07	1.67094e+07	1.2011e+06	1.21747e+06	602989	1.49924	0.00539877	0.063383	15.0968	3.91617	up
ME0108344	Monoethyl malonic acid	Organic acids and derivatives	Carboxylic acids and derivatives	Dicarboxylic acids and derivatives	C5H8O4	1b	0.6563	1071-46-1	1.03418e+06	702960	534463	1.28127e+06	1.73762e+06	1.47504e+06	1.30842	0.0203443	0.121394	0.505482	-0.984269	down
MEDL02551	Hydroxyecdysone	Lipids and lipid-like molecules	Steroids and steroid derivatives	Bile acids, alcohols and derivatives	C27H44O7	1b	0.6461	5289-74-7	2.13203e+07	2.96501e+06	1.32616e+07	1.15526e+08	1.37178e+08	1.31374e+08	1.37967	0.000201177	0.00962254	0.0977589	-3.35463	down
MEDP0686	2-Acetylfuran	Organic oxygen compounds	Organooxygen compounds	Carbonyl compounds	C6H6O2	1b	0.6383	1192-62-7	21024473	1.75338e+07	1.79082e+07	25338830	2.42794e+07	2.44891e+07	1.39907	0.0259655	0.13647	0.761955	-0.392222	down
ME0103432	8-Hydroxyguanosine	Nucleosides, nucleotides, and analogues	Purine nucleosides	-	C10H13N5O6	1b	0.608	3868-31-3	1.56135e+07	8.27358e+06	2.64267e+06	3.32754e+07	2.10208e+07	2.92208e+07	1.2013	0.0218458	0.126189	0.317657	-1.65446	down
ME0126505	Salsolinol	Organoheterocyclic compounds	Tetrahydroisoquinolines	-	C10H13NO2	1b	0.5833	27740-96-1	1.56392e+06	1.61709e+06	1.82984e+06	1.06948e+06	1.1644e+06	1.23936e+06	1.43632	0.00977268	0.0832224	1.4427	0.52877	up
ME0121059	4-Methoxyaniline	Benzenoids	Phenol ethers	Aminophenyl ethers	C7H9NO	1b	0.571	104-94-9	236386	425078	426318	1.05807e+06	1.77683e+06	1.35632e+06	1.42617	0.0297261	0.146777	0.259539	-1.94598	down
MEDP2219	Endorphine-2-trifluoroacetate	Phenylpropanoids and polyketides	Isoflavonoids	Isoflav-2-enes	C32H37N5O5	1b	0.5217	141801-26-5	73116.8	327215	213322	604318	884683	976517	1.29885	0.0140146	0.0989784	0.248895	-2.00639	down
ME0016402	Butyrylcarnitine	Lipids and lipid-like molecules	Fatty Acyls	Fatty acid esters	C11H21NO4	2	0.9622	25576-40-3	2.46028e+08	1.84524e+08	2.16745e+08	8.06377e+07	1.12506e+08	8.66958e+07	1.45556	0.00819999	0.0760286	2.3131	1.20983	up
ME0169017	Daidzein	Phenylpropanoids and polyketides	Isoflavonoids	Isoflav-2-enes	C15H10O4	2	0.96	486-66-8	5.75818e+06	6.13308e+06	5.7644e+06	3.94624e+06	4.58229e+06	3.7255e+06	1.43786	0.00902765	0.0808019	1.44081	0.526875	up
ME0057055	1,2-Dilinoleoyl-SN-glycero-3-phosphocholine	Lipids and lipid-like molecules	Glycerophospholipids	Glycerophosphocholines	C44H80NO8P	2	0.9571	998-06-1	1.25423e+06	2.60323e+06	1.62777e+06	9.2494e+06	8.17667e+06	6.5428e+06	1.45101	0.006202	0.0683461	0.228848	-2.12754	down
ME0013397	2-Arachidonoylglycerol	Lipids and lipid-like molecules	Endocannabinoids	-	C23H38O4	2	0.938	53847-30-6	2.7315e+07	3.25168e+07	2.63013e+07	1.34663e+08	1.01109e+08	1.34464e+08	1.50415	0.0117273	0.0906902	0.232644	-2.1038	down
MEDP0618	Carnitine-2-methyl-C4	Lipids and lipid-like molecules	Fatty Acyls	Fatty acid esters	C12H23NO4	2	0.9345	31023-25-3	1.22003e+08	9.13337e+07	1.13358e+08	2.57162e+07	5.02075e+07	2.65995e+07	1.4223	0.00374484	0.0533123	3.18654	1.67199	up
ME0108596	,,-Trimethyl-L-lysine	Organic acids and derivatives	Carboxylic acids and derivatives	Amino acids, peptides, and analogues	C9H20N2O2	2	0.9345	19253-88-4	2.1676e+07	2.29962e+07	2.19782e+07	1.65914e+07	1.62748e+07	1.72326e+07	1.49585	0.000617599	0.0210683	1.33038	0.411838	up
ME0007592	Mesalazine	Benzenoids	Benzene and substituted derivatives	Benzoic acids and derivatives	C7H7NO3	2	0.9207	89-57-6	8.89999e+06	6.49738e+06	5.87491e+06	1.08441e+07	1.50076e+07	1.13881e+07	1.31855	0.0342116	0.158391	0.571223	-0.807874	down
MEDP1162	1-Methylguanine	Organoheterocyclic compounds	Imidazopyrimidines	Purines and purine derivatives	C6H7N5O	2	0.9196	938-85-2	536223	603958	370027	815594	1.0316e+06	1.12321e+06	1.35773	0.0152534	0.102317	0.508419	-0.97591	down
ME0144895	Allopurinol riboside	Organic oxygen compounds	Organooxygen compounds	Carbohydrates and carbohydrate conjugates	C10H12N4O5	2	0.9191	16220-07-8	2.53453e+07	2.42102e+07	3.24406e+07	3.75779e+07	4.44177e+07	4.48759e+07	1.3623	0.0130341	0.0953212	0.646293	-0.629741	down
ME0009863	Terbutaline	Benzenoids	Phenols	Benzenediols	C12H19NO3	2	0.9174	23031-25-6	321062	161801	222573	919336	1.47788e+06	962207	1.44615	0.0320789	0.153045	0.209988	-2.25162	down
MEDP1685	Phytosphingosine	Organic nitrogen compounds	Organonitrogen compounds	Amines	C18H39NO3	2	0.9007	554-62-1	1.40541e+07	1.52177e+07	1.59063e+07	1.80422e+07	1.70426e+07	1.72226e+07	1.33339	0.0285738	0.143504	0.863702	-0.211394	down
ME0108877	N-oleoylglycine	Organoheterocyclic compounds	Diazines	Pyrimidines and pyrimidine derivatives	C20H37NO3	2	0.8807	2601-90-3	1.66249e+07	1.75866e+07	1.74069e+07	1.9907e+07	1.87865e+07	2.06755e+07	1.38137	0.0243518	0.131148	0.869449	-0.201826	down
MEDL02773	Indoleacetaldehyde	Organoheterocyclic compounds	Indoles and derivatives	Indoles	C10H9NO	2	0.8621	2591-98-2	6.04278e+07	7.43143e+07	7.72799e+07	7.27606e+06	2.14776e+06	1.87728e+06	1.46347	0.00295955	0.0466418	18.7612	4.22968	up
MEDP1002	Acetylcholine	Organic nitrogen compounds	Organonitrogen compounds	Quaternary ammonium salts	C7H15NO2	2	0.853	51-84-3	3.88262e+07	3.86295e+07	3.46789e+07	1.45424e+07	1.46426e+07	1.10342e+07	1.49384	0.000202244	0.00962254	2.78809	1.47928	up
ME0005933	Acetaminophen	Benzenoids	Phenols	1-hydroxy-2-unsubstituted benzenoids	C8H9NO2	2	0.8459	103-90-2	1.75509e+06	1.41508e+06	1.63085e+06	5.36145e+06	5.13529e+06	5.53362e+06	1.51114	1.94992e-05	0.00384712	0.299496	-1.73939	down
ME0109888	Thr-Phe	Organic acids and derivatives	Carboxylic acids and derivatives	Amino acids, peptides, and analogues	C13H18N2O4	2	0.8134	16875-27-7	1.67424e+06	1.58902e+06	1.59454e+06	1.20767e+06	1.40361e+06	1.22314e+06	1.4033	0.0193619	0.117471	1.26689	0.341292	up
ME0105414	Acetoacetic acid	Organic acids and derivatives	Keto acids and derivatives	Short-chain keto acids and derivatives	C4H6O3	3	0.882	541-50-4	2.19157e+08	2.10504e+08	2.04738e+08	1.106e+08	1.20698e+08	1.06631e+08	1.50858	7.56545e-05	0.00536864	1.87731	0.908669	up
ME0007766	Methyl 2-aminobenzoate	Benzenoids	Benzene and substituted derivatives	Benzoic acids and derivatives	C8H9NO2	3	0.8712	134-20-3	1.89461e+06	1.83046e+06	2.82911e+06	4.36337e+06	4.00838e+06	4.52446e+06	1.40211	0.0110915	0.0883412	0.508225	-0.976461	down
ME0109296	Pregabalin	Organic acids and derivatives	Carboxylic acids and derivatives	Amino acids, peptides, and analogues	C8H17NO2	3	0.8496	148553-50-8	1.95217e+08	1.85571e+08	1.667e+08	2.6759e+08	3.12423e+08	2.88268e+08	1.46343	0.00396316	0.0546976	0.630542	-0.665337	down
ME0121546	Pentoxyl	Organoheterocyclic compounds	Diazines	Pyrimidines and pyrimidine derivatives	C6H8N2O3	3	0.82	147-61-5	1.71952e+07	2.40756e+07	1.96211e+07	9.38049e+06	9.10883e+06	9.06032e+06	1.47336	0.0310628	0.150567	2.21026	1.14422	up
ME0007335	Phenylacetaldehyde	Benzenoids	Benzene and substituted derivatives	Phenylacetaldehydes	C8H8O	3	0.8003	122-78-1	824145	719882	949550	1.3141e+06	1.56466e+06	1.14484e+06	1.34777	0.0332364	0.155632	0.619738	-0.690271	down
ME0168516	2-Hydroxypyridine	Organoheterocyclic compounds	Pyridines and derivatives	Hydropyridines	C5H5NO	3	0.7972	142-08-5	1.27161e+07	1.31095e+07	1.21597e+07	6.29232e+06	7.57531e+06	6.64921e+06	1.49482	0.000422598	0.0162565	1.85142	0.888635	up
ME0015608	Alantolactone	Lipids and lipid-like molecules	Prenol lipids	Terpene lactones	C15H20O2	3	0.7914	546-43-0	490940	1.25728e+06	799546	2.62907e+06	3.29672e+06	2.63234e+06	1.39017	0.00311031	0.0483181	0.297701	-1.74806	down
ME0114625	Inosine 2'-phosphate	Organic oxygen compounds	Organooxygen compounds	Carbohydrates and carbohydrate conjugates	C10H13N4O8P	3	0.7898	572-25-8	3.69791e+07	3.89786e+07	3.71402e+07	2.01191e+07	1.53934e+07	2.19478e+07	1.4451	0.00634885	0.0683461	1.96828	0.976936	up
ME0009796	Sulfamethoxazole	Benzenoids	Benzene and substituted derivatives	Benzenesulfonamides	C10H11N3O3S	3	0.7876	723-46-6	2.41793e+06	2377027	2.07449e+06	5.26607e+06	3.76034e+06	5.32526e+06	1.44464	0.0348729	0.158418	0.478651	-1.06295	down
ME0119625	3-Hydroxycarbofuran	Organoheterocyclic compounds	Coumarans	-	C12H15NO4	3	0.7874	16655-82-6	1.57614e+06	97229.5	329215	1.42111e+07	1.47736e+07	1.93208e+07	1.39566	0.0071328	0.0706987	0.0414566	-4.59225	down
ME0119055	3-(4-Methylpent-3-enyl)thiophene	Organoheterocyclic compounds	Heteroaromatic compounds	-	C10H14S	3	0.7872	62469-65-2	3.41995e+06	2.95625e+06	3.20628e+06	639293	474280	193500	1.44073	0.000123055	0.00695259	7.33124	2.87406	up
ME0152673	L-hydroxyarginine	Organic acids and derivatives	Carboxylic acids and derivatives	Amino acids, peptides, and analogues	C6H14N4O3	3	0.7865	53598-01-9 | 53054-07-2	2.30187e+06	1.96933e+06	2.23947e+06	3.27124e+06	3.85186e+06	4.32574e+06	1.44076	0.0234072	0.130048	0.568675	-0.814323	down
ME0112055	2-Acetyl-5-methylpyridine	Organic oxygen compounds	Organooxygen compounds	Carbonyl compounds	C8H9NO	3	0.7864	5308-63-4	7.36013e+06	3.50368e+06	1.63255e+06	8.04171e+06	1.29658e+07	1.25316e+07	1.18721	0.0386068	0.165912	0.372591	-1.42434	down
ME0110288	Tyrosylleucine	Organic acids and derivatives	Carboxylic acids and derivatives	Amino acids, peptides, and analogues	C15H22N2O4	3	0.7853	17355-10-1	1.02233e+07	9.30949e+06	9.21774e+06	5.53509e+06	7.6899e+06	5.92253e+06	1.36129	0.024324	0.131148	1.50153	0.58643	up
ME0010583	3,4-Bis[(3-hydroxyphenyl)methyl]oxolan-2-one	Lignans, neolignans and related compounds	Furanoid lignans	Tetrahydrofuran lignans	C18H18O4	3	0.7846	76543-15-2	2.31618e+06	2.31765e+06	1.45146e+06	1.30103e+07	1.70278e+07	1.61118e+07	1.49901	0.00590287	0.0667024	0.131859	-2.92293	down
ME0193971	Coenzyme A	Nucleosides, nucleotides, and analogues	Purine nucleotides	Purine ribonucleotides	C21H36N7O16P3S	3	0.7768	85-61-0	680760	758493	1.08493e+06	428472	180048	416532	1.25958	0.0349978	0.158587	2.46249	1.30012	up
ME0052411	Dimethyl succinate	Lipids and lipid-like molecules	Fatty Acyls	Fatty acid esters	C6H10O4	3	0.7766	106-65-0	8.18282e+06	6.81809e+06	7.50008e+06	6.03702e+06	5.63411e+06	5.15326e+06	1.37232	0.0212879	0.124001	1.3374	0.419434	up
ME0107876	L-Homocysteic acid	Organic acids and derivatives	Carboxylic acids and derivatives	Amino acids, peptides, and analogues	C4H9NO5S	3	0.7701	14857-77-3	1.86775e+08	1.71846e+08	1.79785e+08	1.44287e+08	1.38646e+08	1.40924e+08	1.48316	0.00645633	0.0683461	1.27025	0.345113	up
ME0122709	psPelletierine	Organoheterocyclic compounds	Piperidines	Piperidinones	C9H15NO	3	0.7694	552-70-5	583404	368066	163232	1.09591e+06	1.67741e+06	1.25628e+06	1.32646	0.013075	0.0953212	0.276629	-1.85398	down
ME0001938	2-(4-Hydroxyphenyl)naphthalic anhydride	Benzenoids	Naphthalenes	Phenylnaphthalenes	C18H10O4	3	0.7653	158922-28-2	2.59739e+06	2.38722e+06	2.40941e+06	8.66394e+06	1.52102e+07	1.04968e+07	1.48136	0.0437921	0.178452	0.215124	-2.21676	down
MEDP0437	Ergothioneine	Organic acids and derivatives	Carboxylic acids and derivatives	Amino acids, peptides, and analogues	C9H15N3O2S	3	0.7636	497-30-3	5.32397e+07	4.73359e+07	4.39043e+07	19035794	1.63877e+07	1.66027e+07	1.5034	0.00443843	0.0569127	2.77706	1.47356	up
ME0113011	4-Acetyl-2-methylpyridine	Organic oxygen compounds	Organooxygen compounds	Carbonyl compounds	C8H9NO	3	0.7634	2732-28-7	1.53945e+08	1.35842e+08	1.39018e+08	1.07412e+08	1.13242e+08	1.14539e+08	1.43357	0.0194473	0.117594	1.27928	0.355331	up
ME0111208	Nevirapine	Organic nitrogen compounds	Organonitrogen compounds	Amines	C15H14N4O	3	0.7516	129618-40-2	2.15809e+06	1.42021e+06	1.86424e+06	131231	36861	148267	1.44851	0.0136121	0.0968927	17.2037	4.10465	up
ME0014322	4-(4-Methyl-3-pentenyl)cyclohex-3-ene-1-carbaldehyde	Lipids and lipid-like molecules	Prenol lipids	Monoterpenoids	C13H20O	3	0.7471	37677-14-8	57055.4	39094.1	46847.4	1.23101e+07	7.72304e+06	1.4643e+07	1.51637	0.0297939	0.146777	0.00412378	-7.92182	down
ME0013999	3-Carboxy-4-methyl-5-propyl-2-furanpropionic acid	Lipids and lipid-like molecules	Fatty Acyls	Fatty acids and conjugates	C12H16O5	3	0.7404	86879-39-2	288320	86473.8	313453	1.04029e+06	942719	1.56491e+06	1.35624	0.0271145	0.138875	0.193986	-2.36598	down
ME0126041	Paraldehyde	Organoheterocyclic compounds	Trioxanes	-	C6H12O3	3	0.7363	123-63-7	2.99419e+06	3.31874e+06	3.3185e+06	2.69672e+06	2.64299e+06	2.79417e+06	1.3838	0.0300517	0.147646	1.18411	0.243806	up
ME0117998	2,5-Dimethyloxazole	Organoheterocyclic compounds	Azoles	Oxazoles	C5H7NO	3	0.7358	23012-11-5	423286	421776	635510	955707	682294	840438	1.28062	0.0358959	0.160643	0.597381	-0.743276	down
ME0127450	Diisopropyl sulfide	Organosulfur compounds	Thioethers	Dialkylthioethers	C6H14S	3	0.7271	625-80-9	2.36263e+06	2.99302e+06	2.3082e+06	2.0593e+06	1.51338e+06	1.20364e+06	1.2336	0.0454124	0.181249	1.60455	0.68217	up
ME0006737	Desmedipham	Benzenoids	Benzene and substituted derivatives	Phenylcarbamic acid esters	C16H16N2O4	3	0.7229	13684-56-5	4.21112e+06	5.92577e+06	4.16867e+06	7.98695e+06	7.56144e+06	8.42896e+06	1.38965	0.0182598	0.113376	0.596629	-0.745095	down
ME0014516	4-Isopropylphenylacetaldehyde	Lipids and lipid-like molecules	Prenol lipids	Monoterpenoids	C11H14O	3	0.7216	4395-92-0	1.11361e+07	8.86639e+06	9.46297e+06	1.27027e+07	1.24111e+07	1.53314e+07	1.30756	0.0378972	0.163722	0.728529	-0.456942	down
MEDP1683	Trileucine	Organic acids and derivatives	Carboxylic acids and derivatives	Amino acids, peptides, and analogues	C18H35N3O4	3	0.7189	10329-75-6	9.9473e+06	9.66082e+06	9.41295e+06	1.63352e+06	2.0228e+06	1.96882e+06	1.5152	4.13739e-06	0.00275603	5.15917	2.36714	up
ME0006576	Cinitapride	Benzenoids	Benzene and substituted derivatives	Nitrobenzenes	C21H30N4O4	3	0.7136	66564-14-5	4.5068e+06	5.13138e+06	5.90551e+06	3.16741e+06	3.99867e+06	4.01753e+06	1.26574	0.0483707	0.188886	1.38986	0.474942	up
ME0169214	Gatifloxacin	Organoheterocyclic compounds	Quinolines and derivatives	Quinoline carboxylic acids	C19H22FN3O4	3	0.7106	112811-59-3	3.30146e+06	1.72545e+06	2.70262e+06	7.26637e+06	7.42086e+06	7.17782e+06	1.42967	0.00817981	0.0760286	0.353511	-1.50017	down
MEDP1333	LPC(0:0_20:4)	Lipids and lipid-like molecules	Glycerophospholipids	Glycerophosphocholines	C28H50NO7P	3	0.7102	67341-29-1	2.22207e+07	2.02446e+07	2.04035e+07	1.23706e+07	1.76433e+07	1.34022e+07	1.31873	0.0423445	0.177219	1.44805	0.534115	up
ME0194002	Protoheme	Organoheterocyclic compounds	Tetrapyrroles and derivatives	Chlorins	C34H32FeN4O4	3	0.7041	14875-96-8	1.70253e+08	2.82458e+08	2.69213e+08	1.29006e+08	6.5115e+07	7.31779e+07	1.34515	0.0307483	0.149443	2.70081	1.43339	up
ME0009984	Trimethobenzamide	Benzenoids	Benzene and substituted derivatives	Benzoic acids and derivatives	C21H28N2O5	3	0.7037	138-56-7	292895	229581	385931	65517.2	51871	180006	1.26559	0.0292981	0.146328	3.05455	1.61096	up
ME0125801	Nifedipine	Organoheterocyclic compounds	Pyridines and derivatives	Hydropyridines	C17H18N2O6	3	0.6922	21829-25-4	6.2547e+06	5.7674e+06	7.48263e+06	2.02086e+07	1.98811e+07	2.33071e+07	1.5019	0.00157291	0.0351089	0.307661	-1.70059	down
ME0007147	Fexofenadine	Benzenoids	Benzene and substituted derivatives	Diphenylmethanes	C32H39NO4	3	0.6866	83799-24-0 | 138452-21-8	9.24658e+07	9.79993e+07	9.97176e+07	3.62115e+08	4.10058e+08	3.9685e+08	1.51665	0.00195034	0.0367315	0.248226	-2.01027	down
ME0124242	Ginkgotoxin	Organoheterocyclic compounds	Pyridines and derivatives	Pyridoxines	C9H13NO3	3	0.6813	1464-33-1	1.18846e+07	9.04005e+06	1.24779e+07	6.1234e+06	7.3087e+06	7.26653e+06	1.36869	0.0443005	0.178784	1.61376	0.690424	up
ME0106500	DL-Dopa	Organic acids and derivatives	Carboxylic acids and derivatives	Amino acids, peptides, and analogues	C9H11NO4	3	0.6803	63-84-3	5.66044e+06	3.94499e+06	5.34193e+06	1.66916e+07	1.28654e+07	1.46183e+07	1.47602	0.00489544	0.0598038	0.338364	-1.56335	down
ME0054107	12-Methyltridecanoic acid	Lipids and lipid-like molecules	Fatty Acyls	Fatty acids and conjugates	C14H28O2	3	0.6773	2724-57-4	2.13878e+07	1.94261e+07	2.18972e+07	3.43135e+07	3.34757e+07	2.61045e+07	1.36667	0.048318	0.188886	0.667894	-0.582309	down
ME0126967	Xanthopterin	Organoheterocyclic compounds	Pteridines and derivatives	Pterins and derivatives	C6H5N5O2	3	0.6732	119-44-8 | 5979-01-1 | 46176-54-9	1.16398e+06	1.09652e+06	699468	132412	161404	381173	1.37423	0.0179796	0.112094	4.38521	2.13265	up
ME0118204	2-Amino-1-methyl-6-phenylimidazo[4,5-b]pyridine	Organoheterocyclic compounds	Pyridines and derivatives	Phenylpyridines	C13H12N4	3	0.6667	105650-23-5	1.63737e+06	2.37695e+06	1.93767e+06	9.04306e+06	1.03136e+07	1.22665e+07	1.50059	0.00901668	0.0808019	0.188216	-2.40954	down
ME0007464	Kresoxim-Methyl	Benzenoids	Phenol ethers	-	C18H19NO4	3	0.6567	143390-89-0	5.16836e+06	3.80581e+06	4.95147e+06	89955.2	108254	105720	1.51808	0.00854598	0.0788323	45.8188	5.51787	up
ME0009760	Spectinomycin	Organoheterocyclic compounds	Dioxanes	1,4-dioxanes	C14H24N2O7	3	0.6533	1695-77-8	3.80332e+06	2.63074e+06	3.12645e+06	1.38967e+06	1.57151e+06	1.39567e+06	1.46088	0.0330164	0.155632	2.19436	1.1338	up
ME0007824	Mitoxantrone	Benzenoids	Anthracenes	Anthraquinones	C22H28N4O6	3	0.6519	65271-80-9	3.85973e+06	3.40139e+06	3.86382e+06	1.59028e+06	2.43959e+06	1.57442e+06	1.40523	0.0102378	0.0845204	1.98507	0.989193	up
ME0053478	Geniposidic acid	Lipids and lipid-like molecules	Prenol lipids	Terpene glycosides	C16H22O10	3	0.6436	27741-01-1	1.17803e+06	1.17043e+06	1.17889e+06	1.62862e+06	1.81727e+06	1.71666e+06	1.49741	0.009715	0.0832224	0.683258	-0.549498	down
ME0062178	Pristanic acid	Lipids and lipid-like molecules	Prenol lipids	Diterpenoids	C19H38O2	3	0.6426	1189-37-3	2.70564e+07	2.54354e+07	2.46321e+07	4.3527e+06	6.98409e+06	5.0884e+06	1.49802	4.73627e-05	0.00502777	4.69546	2.23127	up
ME0157446	Tetramisole	Organoheterocyclic compounds	Imidazothiazoles	-	C11H12N2S	3	0.6417	5086-74-8 | 4641-34-3	1.29364e+06	1.60996e+06	1.36148e+06	3.48884e+06	3.30917e+06	4.56666e+06	1.47976	0.0213685	0.124001	0.375293	-1.41391	down
ME0160205	Dihydromethysticin	Phenylpropanoids and polyketides	Kavalactones	-	C15H16O5	3	0.6383	19902-91-1	5.58957e+06	4.48507e+06	5.34195e+06	1.90505e+07	2.71964e+07	2.67402e+07	1.49673	0.0171827	0.110059	0.211223	-2.24316	down
ME0125515	N,N-Dimethyl-5-methoxytryptamine	Organoheterocyclic compounds	Indoles and derivatives	Tryptamines and derivatives	C13H18N2O	3	0.6314	1019-45-0	4.16364e+07	3.30151e+07	3.21387e+07	2.44919e+07	2.78288e+07	1.80969e+07	1.24343	0.0437808	0.178452	1.51653	0.60077	up
ME0112028	Suprofen	Organic oxygen compounds	Organooxygen compounds	Carbonyl compounds	C14H12O3S	3	0.6291	40828-46-4	7.03469e+06	7.69278e+06	7.5545e+06	1.51009e+07	2.2148e+07	2.16287e+07	1.46828	0.0320088	0.153045	0.378446	-1.40184	down
ME0127953	4-Hydroxychalcone	Phenylpropanoids and polyketides	Linear 1,3-diarylpropanoids	Chalcones and dihydrochalcones	C15H12O2	3	0.6249	20426-12-4 | 38239-55-3	1.13437e+06	790591	1.08187e+06	2.24165e+06	1.73034e+06	2.04502e+06	1.41748	0.0071559	0.0706987	0.499722	-1.0008	down
ME0011609	(R)-glycerol 1-acetate	Lipids and lipid-like molecules	Glycerolipids	Monoradylglycerols	C5H10O4	3	0.6209	106-61-6	1.10739e+06	1.03219e+06	1.00394e+06	282879	191776	180472	1.49537	5.08128e-05	0.00502777	4.79834	2.26253	up
ME0114828	Methional diethyl acetal	Organic oxygen compounds	Organooxygen compounds	Ethers	C8H18O2S	3	0.6186	16630-61-8	178066	112127	315465	3.25271e+06	2.70419e+06	1.89034e+06	1.46887	0.0237217	0.131148	0.077181	-3.69561	down
ME0048980	Cohibin D	Lipids and lipid-like molecules	Fatty Acyls	Fatty alcohols	C37H68O4	3	0.6169	293735-22-5	2.72129e+06	2.76152e+06	2.0816e+06	1.38858e+06	474416	1.61046e+06	1.12766	0.0379422	0.163722	2.17778	1.12286	up
ME0000524	1-Phenylethanethiol	Benzenoids	Benzene and substituted derivatives	-	C8H10S	3	0.6156	6263-65-6	5.17378e+06	5.00241e+06	5.49452e+06	3.49758e+06	3.73098e+06	3.50001e+06	1.49834	0.00190805	0.0366996	1.46065	0.546611	up
ME0169919	Thiethylperazine	Organoheterocyclic compounds	Benzothiazines	Phenothiazines	C22H29N3S2	3	0.6042	1420-55-9	9.67232e+06	7.586e+06	8.14614e+06	2.88581e+06	3.24342e+06	2.46365e+06	1.49352	0.00657018	0.0683461	2.95645	1.56387	up
ME0138929	Mesuagin	Phenylpropanoids and polyketides	Neoflavonoids	Prenylated neoflavonoids	C24H22O5	3	0.5892	21721-08-4	235346	313157	128678	1.53705e+06	1.75957e+06	1.70615e+06	1.47448	0.000102477	0.00616289	0.135361	-2.88511	down
ME0125997	Oxazepam	Organoheterocyclic compounds	Benzodiazepines	1,4-benzodiazepines	C15H11ClN2O2	3	0.5141	604-75-1	4.75179e+06	7.62771e+06	8.26008e+06	2.54423e+06	4.37189e+06	1.53202e+06	1.23758	0.0440178	0.178452	2.44309	1.28871	up
ME0123008	Azinphos-ethyl	Organoheterocyclic compounds	Benzo-1,2,3-triazines	Benzotriazine organothiophosphates	C12H16N3O3PS2	3	0.5038	2642-71-9	3.02264e+07	1.9023e+07	2.49399e+07	5315584	932376	1.42027e+06	1.39596	0.0108612	0.0872816	9.6749	3.27425	up
ME0063668	Sterebin B	Lipids and lipid-like molecules	Prenol lipids	Sesquiterpenoids	C20H32O5	3	0.6908	107668-80-4	8.64829e+06	6.24427e+06	6.7449e+06	1.82151e+06	2.92696e+06	2.74641e+06	1.44395	0.0117376	0.0906902	2.88696	1.52955	up
ME0103478	Adenosine monophosphate	Nucleosides, nucleotides, and analogues	Purine nucleotides	Purine ribonucleotides	C10H14N5O7P	1a	0.9561	-	1.72952e+09	1.41083e+09	1.59784e+09	1.01002e+09	1.34845e+09	1.20629e+09	1.24273	0.0442454	0.178784	1.32917	0.410528	up
ME0106505	Glutamic acid	Organic acids and derivatives	Carboxylic acids and derivatives	Amino acids, peptides, and analogues	C5H9NO4	1a	0.9465	-	8.36638e+07	7.40508e+07	6.73505e+07	8.73872e+07	9.39802e+07	9.79582e+07	1.27853	0.0407074	0.172768	0.805744	-0.311606	down
ME0109216	Phe-Val	Organic acids and derivatives	Carboxylic acids and derivatives	Amino acids, peptides, and analogues	C14H20N2O3	1a	0.9185	-	1.2049e+06	1.40501e+06	1.48796e+06	571420	380409	553315	1.45838	0.00168094	0.0354489	2.72257	1.44497	up
ME0001653	1-Naphthylamine	Benzenoids	Naphthalenes	-	C10H9N	1a	0.8951	-	8.58563e+07	7.73186e+07	73567242	5.47585e+07	6.12607e+07	5.56553e+07	1.43268	0.0122846	0.0934325	1.37902	0.463641	up
ME0161019	L-Homoserine	Organic acids and derivatives	Carboxylic acids and derivatives	Amino acids, peptides, and analogues	C4H9NO3	1b	0.8051	-	1.93378e+07	1.78959e+07	1.82667e+07	1.41721e+07	1.45423e+07	1.17695e+07	1.39551	0.0149558	0.102125	1.37093	0.455153	up
ME0169366	Kynurenine	Organic oxygen compounds	Organooxygen compounds	Carbonyl compounds	C10H12N2O3	1b	0.7995	-	2.01764e+06	1.2731e+06	1.34169e+06	3.46648e+06	4.5767e+06	3.33189e+06	1.41448	0.0132907	0.0960219	0.407244	-1.29603	down
MEDP0825	N-Cyclohexylformamide	Organic acids and derivatives	Carboxylic acids and derivatives	Carboxylic acid derivatives	C7H13NO	1b	0.7972	-	424561	132520	258345	1.96118e+06	2.14093e+06	1.76462e+06	1.44217	0.000358019	0.0150534	0.138991	-2.84693	down
ME0004104	3-methoxybenzene-1,2-diol	Benzenoids	Phenols	Methoxyphenols	C7H8O3	1b	0.7913	-	4.4761e+06	4.21337e+06	4.90887e+06	3.42571e+06	4.01142e+06	3.21119e+06	1.28816	0.0362618	0.161481	1.27704	0.352806	up
MEDP0535	TRIETHYL PHOSPHATE	Organic acids and derivatives	Organic phosphoric acids and derivatives	Phosphate esters	C6H15O4P	1b	0.785	-	5.91482e+07	4.00242e+07	4.13898e+07	1.69864e+07	2.07689e+07	1.65924e+07	1.4554	0.0378579	0.163722	2.58635	1.37092	up
MEDP2121	Pentadecylamine	Organic nitrogen compounds	Organonitrogen compounds	Amines	C15H33N	1b	0.7613	-	4.66042e+07	3.42683e+07	2.93195e+07	1.03286e+07	1.47166e+07	8.65351e+06	1.43864	0.0276102	0.140617	3.26991	1.70925	up
ME0007514	Normetanephrine	Benzenoids	Phenols	Methoxyphenols	C9H13NO3	1b	0.7562	-	1.18909e+07	1.0563e+07	9.89241e+06	6.8068e+06	8.91307e+06	7.69624e+06	1.31789	0.0246391	0.131148	1.38137	0.466096	up
ME0162115	4-Guanidinobutyric acid	Organic acids and derivatives	Carboxylic acids and derivatives	Amino acids, peptides, and analogues	C5H11N3O2	1b	0.7552	-	1.15737e+07	1.18284e+07	1.14455e+07	9.49794e+06	9.34972e+06	8.55794e+06	1.46562	0.00702656	0.0701879	1.27155	0.34659	up
ME0163433	3-Methoxy-L-tyrosine	Organic acids and derivatives	Carboxylic acids and derivatives	Amino acids, peptides, and analogues	C10H13NO4	1b	0.7488	-	836254	438008	966483	5.16495e+06	4.9896e+06	6.04214e+06	1.47477	0.00120019	0.0293237	0.138346	-2.85365	down
ME0161066	5-Aminopentanoic acid	Organic acids and derivatives	Carboxylic acids and derivatives	Amino acids, peptides, and analogues	C5H11NO2	1b	0.6779	-	1.34962e+06	5.63291e+06	1.39682e+06	1.33916e+07	9.0742e+06	1.4496e+07	1.32192	0.0125813	0.0936087	0.226703	-2.14112	down
ME0107384	Hydroxybutyrylcarnitine	Lipids and lipid-like molecules	Fatty Acyls	Fatty acid esters	C11H21NO5	2	0.9674	-	9.11717e+07	6.68618e+07	7.8812e+07	4.47851e+07	5.83565e+07	4.55551e+07	1.34777	0.0317516	0.152762	1.59281	0.671574	up
ME0056906	1-Palmitoyl-2-docosahexaenoyl-sn-glycero-3-phosphocholine	Lipids and lipid-like molecules	Glycerophospholipids	Glycerophosphocholines	C46H80NO8P	2	0.919	-	1.9374e+07	1.81704e+07	1.8196e+07	2.51994e+07	3.187e+07	2.89729e+07	1.43993	0.0303744	0.148667	0.647828	-0.626318	down
MEDP1520	Carnitine C16:2-OH	Lipids and lipid-like molecules	Fatty Acyls	Fatty acid esters	C23H41NO5	2	0.8843	-	1.4347e+07	1.25884e+07	1.29388e+07	8.88023e+06	1.18368e+07	1.00197e+07	1.25447	0.0499936	0.192316	1.29728	0.375492	up
ME0010274	(Z)-1,3-Octadiene	Hydrocarbons	Unsaturated hydrocarbons	Olefins	C8H12	3	0.8335	-	1.50733e+06	2.37692e+06	3.30342e+06	6.69751e+06	1.0208e+07	6.26119e+06	1.37587	0.0360022	0.160721	0.310259	-1.68846	down
ME0104313	Aminoethoxyacetic acid	Organic acids and derivatives	Carboxylic acids and derivatives	Amino acids, peptides, and analogues	C4H9NO3	3	0.8027	-	1.08192e+08	1.02325e+08	9.85201e+07	1.31951e+08	1.28622e+08	1.23657e+08	1.45512	0.00270534	0.0432855	0.804301	-0.314193	down
ME0126977	x2-Methyl-1,3-oxathiane	Organoheterocyclic compounds	Oxathianes	-	C5H10OS	3	0.7587	-	8.30379e+06	7.37913e+06	8.33231e+06	5.4888e+06	6.20098e+06	6.09983e+06	1.42962	0.00758261	0.0745074	1.34996	0.432915	up
ME0169246	Harman	Alkaloids and derivatives	Harmala alkaloids	-	C12H10N2	3	0.7577	-	467435	219107	339194	931785	1.00788e+06	1.07039e+06	1.41143	0.00338625	0.0497751	0.34077	-1.55313	down
ME0107802	1-(2-Amino-4-methylpentanoyl)pyrrolidine-2-carboxylic acid	Organic acids and derivatives	Carboxylic acids and derivatives	Amino acids, peptides, and analogues	C11H20N2O3	3	0.7561	-	4.54568e+08	2.95395e+08	3.1461e+08	9.29067e+07	1.19578e+08	1.07824e+08	1.47299	0.0358911	0.160643	3.32358	1.73274	up
ME0111242	N-(2-Hydroxyethyl)hexadec-9-enamide	Organic nitrogen compounds	Organonitrogen compounds	Amines	C18H35NO2	3	0.755	-	1.39657e+07	1.34938e+07	1.45071e+07	9.77009e+06	1.136e+07	1.00179e+07	1.4446	0.00638882	0.0683461	1.34733	0.430107	up
ME0009978	Triflumizole	Benzenoids	Benzene and substituted derivatives	Trifluoromethylbenzenes	C15H15ClF3N3O	3	0.7438	-	1.542e+07	1.47729e+07	1.66014e+07	1.3497e+07	1.27787e+07	1.23766e+07	1.3926	0.018555	0.114107	1.21065	0.275777	up
MEDP0638	LPE(16:1_0:0)	Lipids and lipid-like molecules	Glycerophospholipids	Glycerophosphoethanolamines	C21H42NO7P	3	0.736	-	9.2889e+06	8.68969e+06	1.13836e+07	2.02188e+07	2.85755e+07	2.18499e+07	1.44949	0.0241973	0.131148	0.415635	-1.26661	down
ME0169285	Atropine	Alkaloids and derivatives	Tropane alkaloids	-	C17H23NO3	3	0.7279	-	327042	452443	383620	1.09321e+06	1.99564e+06	1.71745e+06	1.45783	0.0428107	0.17725	0.241996	-2.04695	down
ME0107572	Isoleucylproline	Organic acids and derivatives	Carboxylic acids and derivatives	Amino acids, peptides, and analogues	C11H20N2O3	3	0.7243	-	3.00421e+08	2.72309e+08	2.52618e+08	9.36342e+07	1.11823e+08	9.95979e+07	1.50513	0.00264899	0.0430763	2.70557	1.43593	up
ME0106166	cis-Acetylacrylic acid	Organic acids and derivatives	Keto acids and derivatives	Short-chain keto acids and derivatives	C5H6O3	3	0.721	-	2.04522e+06	2.08015e+06	3.03271e+06	637828	1.47907e+06	1.06856e+06	1.28123	0.0342547	0.158391	2.24711	1.16807	up
ME0000458	Tetrahydroharman-3-carboxylic acid	Alkaloids and derivatives	Harmala alkaloids	-	C13H14N2O2	3	0.72	-	576810	1.02987e+06	684862	4.03603e+06	4.07414e+06	4.31731e+06	1.49149	0.00010164	0.00616289	0.184393	-2.43915	down
ME0060851	PE-NMe2(22:4_24:1)	Lipids and lipid-like molecules	Glycerophospholipids	Glycerophosphoethanolamines	C53H96NO8P	3	0.7146	-	5.00893e+06	4.95812e+06	4.68465e+06	5.24129e+06	5.18157e+06	5.56748e+06	1.25584	0.0480571	0.188476	0.916285	-0.126132	down
ME0168621	4-Oxo-2-nonenal	Organic oxygen compounds	Organooxygen compounds	Carbonyl compounds	C9H14O2	3	0.713	-	299896	287371	220115	827397	899396	913188	1.50009	7.60885e-05	0.00536864	0.305829	-1.7092	down
ME0117211	1-Methyl-4-nitroimidazole	Organoheterocyclic compounds	Azoles	Imidazoles	C4H5N3O2	3	0.7063	-	387007	2.05072e+06	2919250	6.40212e+06	5.97841e+06	5.9338e+06	1.17521	0.0246005	0.131148	0.292502	-1.77348	down
ME0104819	Carnitine C8:1	Lipids and lipid-like molecules	Fatty Acyls	Fatty acid esters	C15H27NO4	3	0.7052	-	966454	743807	780428	1.33169e+06	1.68696e+06	1.50632e+06	1.43164	0.00784972	0.0758946	0.550432	-0.861363	down
ME0117205	3-Isobutyl-1-methylxanthine	Organoheterocyclic compounds	Imidazopyrimidines	Purines and purine derivatives	C10H14N4O2	3	0.6748	-	1.25072e+06	1.35931e+06	1.36639e+06	561251	588421	740687	1.47595	0.000960627	0.0259286	2.10353	1.07281	up
ZINC5356858	Pantothenic acid	Organic acids and derivatives	Peptidomimetics	Hybrid peptides	C9H17NO5	3	0.6685	-	2.03757e+07	1.89565e+07	1.87228e+07	1.09614e+07	1.46005e+07	1.34727e+07	1.39255	0.0144785	0.100295	1.48727	0.572665	up
ME0109217	Phenylbutyrylglutamine	Organic acids and derivatives	Carboxylic acids and derivatives	Amino acids, peptides, and analogues	C15H20N2O4	3	0.6627	-	1.34362e+07	7.8998e+06	12964846	1.73805e+07	1.94843e+07	1.85742e+07	1.24686	0.0457746	0.181524	0.618714	-0.692655	down
ME0109819	Tetrahydro-2,5-furan-diacetic acid	Organic acids and derivatives	Carboxylic acids and derivatives	Dicarboxylic acids and derivatives	C8H12O5	3	0.662	-	7.55929e+07	7.1914e+07	6.75516e+07	4.77066e+07	5.62833e+07	5.19333e+07	1.43293	0.00443619	0.0569127	1.37926	0.463893	up
ME0012982	LPC(15:0_0:0)	Lipids and lipid-like molecules	Glycerophospholipids	Glycerophosphocholines	C23H48NO7P	3	0.6424	-	1.4306e+08	1.28413e+08	1.37248e+08	7.50195e+07	8.83076e+07	7.56198e+07	1.48527	0.000740119	0.0235924	1.71051	0.774428	up
ME0000844	(Z)-1-(Methylthio)-5-phenyl-1-penten-3-yne	Benzenoids	Benzene and substituted derivatives	-	C12H12S	3	0.6258	-	2.56524e+07	2.52034e+07	2.36015e+07	1.63313e+07	20767700	1.82653e+07	1.36761	0.0226934	0.127161	1.34486	0.427456	up
ME0139667	Schisandrin	Phenylpropanoids and polyketides	Tannins	Hydrolyzable tannins	C24H32O7	3	0.6157	-	47382.5	122991	41447.1	612237	528497	821683	1.45436	0.0153054	0.102317	0.107938	-3.21172	down
ME0169484	Miltefosine	Organic nitrogen compounds	Organonitrogen compounds	Quaternary ammonium salts	C21H46NO4P	3	0.6069	-	1.17017e+06	1.11373e+06	1.35181e+06	3.16319e+06	4.38365e+06	3.96887e+06	1.48927	0.0152044	0.102317	0.315717	-1.6633	down
ME0123618	Dictamnine	Organoheterocyclic compounds	Quinolines and derivatives	Furanoquinolines	C12H9NO2	3	0.6053	-	7.15147e+06	7.18663e+06	6.96559e+06	3.38749e+06	4.19822e+06	4.61214e+06	1.44523	0.0115149	0.0901254	1.74651	0.804477	up
ME0108876	Oleoyl tyrosine	Organic acids and derivatives	Carboxylic acids and derivatives	Amino acids, peptides, and analogues	C27H43NO4	3	0.6034	-	1.49323e+07	1.17588e+07	1.39515e+07	4.78768e+06	8.13098e+06	4.94961e+06	1.39924	0.00653686	0.0683461	2.27457	1.18559	up
ME0011795	1-(1Z-octadecenyl)-sn-glycero-3-phosphocholine	Lipids and lipid-like molecules	Glycerophospholipids	Glycerophosphocholines	C26H54NO6P	3	0.595	-	2.99044e+06	2.49742e+06	2.30395e+06	1.49525e+06	1.74167e+06	879798	1.27665	0.0219902	0.126619	1.89272	0.92046	up
ME0148461	DI(Hydroxyethyl)ether	Organic oxygen compounds	Organooxygen compounds	Ethers	C4H10O3	3	0.5864	-	296561	150083	125423	1.15235e+06	1.42212e+06	1.21678e+06	1.46604	0.000819174	0.0241097	0.150892	-2.72842	down
ME0146503	2-Nitroimidazole	Organic 1,3-dipolar compounds	Allyl-type 1,3-dipolar organic compounds	Organic nitro compounds	C3H3N3O2	3	0.5759	-	2.79136e+06	2.26341e+06	2.74328e+06	1.05047e+07	1.07365e+07	1.01951e+07	1.51192	4.57306e-06	0.00275603	0.248059	-2.01124	down
ME0194186	(4R,7S,7aR,12bS)-9-methoxy-1,2,3,4,4a,7,7a,13-octahydro-4,12-methanobenzofuro[3,2-e]isoquinolin-7-ol	Lipids and lipid-like molecules	Steroids and steroid derivatives	Estrane steroids	C17H19NO3	3	0.6126	-	1.06921e+06	1.40673e+06	1.27405e+06	466559	595760	562232	1.47208	0.0103427	0.0849983	2.30832	1.20685	up
MEDP1836	Nootkatone	Lipids and lipid-like molecules	Prenol lipids	Sesquiterpenoids	C15H22O	1a	0.8957	4674-50-4 | 28834-25-5	1.67634e+07	1.62714e+07	1.58858e+07	15180294	1.52722e+07	1.48548e+07	1.38038	0.0249982	0.132542	1.07975	0.110699	up
ME0108619	N-Acetyl-L-phenylalanine	Organic acids and derivatives	Carboxylic acids and derivatives	Amino acids, peptides, and analogues	C11H13NO3	1b	0.7342	10172-89-1	93082.3	214566	84864.8	9.57421e+06	6.34165e+06	1.08001e+07	1.50415	0.0221156	0.126936	0.014692	-6.08882	down
ME0062160	Pregnanetriol	Lipids and lipid-like molecules	Steroids and steroid derivatives	Pregnane steroids	C21H36O3	2	0.9349	1098-45-9 | 13933-75-0	1.4383e+07	2.2721e+07	2.24792e+07	3.58059e+07	3.15323e+07	4.25403e+07	1.33164	0.0172286	0.110059	0.542265	-0.882931	down
ME0141191	1,8-Diazacyclotetradecane-2,9-dione	Phenylpropanoids and polyketides	Macrolactams	-	C12H22N2O2	2	0.9111	56403-09-9	5.56783e+06	5.3227e+06	6.32804e+06	582954	1.79084e+06	1.24012e+06	1.41375	0.000666475	0.0223146	4.76451	2.25233	up
ME0169829	Securinine	Organoheterocyclic compounds	Indolizidines	-	C13H15NO2	2	0.8015	5610-40-2	6.62006e+06	6.79879e+06	4.85659e+06	1.01211e+07	1.47966e+07	1.28264e+07	1.39814	0.0257165	0.135952	0.484193	-1.04635	down
ME0006702	Damascenine	Benzenoids	Benzene and substituted derivatives	Benzoic acids and derivatives	C10H13NO3	3	0.8768	483-64-7	6.59082e+06	6.05776e+06	6.79922e+06	1.41751e+07	1.39873e+07	1.57565e+07	1.50885	0.00174499	0.0354489	0.442812	-1.17523	down
ME0124192	Furmecyclox	Organoheterocyclic compounds	Furans	Furoic acid and derivatives	C14H21NO3	3	0.8534	60568-05-0	809430	472738	993963	5.7527e+06	8.01438e+06	6.66641e+06	1.48308	0.00877166	0.0803463	0.111392	-3.16628	down
ME0146624	Phosphomethylphosphonic acid adenylate ester	Organic acids and derivatives	Carboxylic acids and derivatives	Amino acids, peptides, and analogues	C11H18N5O12P3	3	0.8105	3469-78-1	1.25487e+07	1.60773e+07	1.31263e+07	5.6007e+06	3.89632e+06	5.90896e+06	1.45097	0.004968	0.059881	2.71014	1.43837	up
ME0007143	Fenuron	Benzenoids	Benzene and substituted derivatives	-	C9H12N2O	3	0.809	101-42-8	1.89812e+06	1.77563e+06	1.70334e+06	412858	880371	520300	1.41729	0.00690399	0.0699295	2.96499	1.56803	up
ME0146996	Calcium l-aspartate	Organic acids and derivatives	Carboxylic acids and derivatives	Amino acids, peptides, and analogues	C4H5CaNO4	3	0.7961	10389-09-0 | 21059-46-1	912526	1.0622e+06	1.11259e+06	1.52268e+06	1.48039e+06	1.25604e+06	1.33986	0.0222119	0.127086	0.724873	-0.464199	down
ME0115093	p-Coumaryl alcohol 4-O-glucoside	Organic oxygen compounds	Organooxygen compounds	Carbohydrates and carbohydrate conjugates	C15H20O7	3	0.7949	120442-73-1	639111	1.53939e+06	1.4659e+06	2.97732e+06	2.00968e+06	3.42869e+06	1.22633	0.0414718	0.174781	0.433048	-1.2074	down
ME0108511	N-[(3s)-2-Oxotetrahydrofuran-3-Yl]butanamide	Organic acids and derivatives	Carboxylic acids and derivatives	Amino acids, peptides, and analogues	C8H13NO3	3	0.7902	67605-85-0	575985	415563	268095	5.26738e+06	5.99352e+06	6.73915e+06	1.49964	0.00431466	0.0566587	0.06998	-3.83691	down
ME0158079	Trispheridine	Organoheterocyclic compounds	Quinolines and derivatives	Benzoquinolines	C14H9NO2	3	0.7853	224-11-3	48537.4	89507	505805	7.13202e+06	4.86909e+06	8.24889e+06	1.42568	0.020511	0.121986	0.031795	-4.97506	down
ME0143335	4-Hydroxybut-2-ynal	Organic oxygen compounds	Organooxygen compounds	Carbonyl compounds	C4H4O2	3	0.7829	50560-69-5	1.01723e+08	9.77509e+07	9.07813e+07	3.42828e+07	5.24836e+07	4.29326e+07	1.45411	0.00218566	0.0400216	2.23792	1.16216	up
ME0154714	Oil Orange ss	Benzenoids	Naphthalenes	Naphthols and derivatives	C17H14N2O	3	0.7672	2646-17-5 | 93449-46-8	1.33243e+06	558041	394209	1.23789e+07	1.28874e+07	1.3057e+07	1.47771	1.23335e-05	0.0037165	0.0596157	-4.06816	down
ME0154506	Nigakilactone K	Lipids and lipid-like molecules	Prenol lipids	Terpene lactones	C22H30O7	3	0.7595	35334-39-5	418285	386886	123723	1.82626e+06	2.96857e+06	1.6929e+06	1.40135	0.0387251	0.165912	0.143177	-2.80413	down
ME0150743	Hemibrevetoxin B	Organoheterocyclic compounds	Oxepanes	-	C28H42O7	3	0.7486	122271-91-4	879365	760091	544364	138067	179264	86744.9	1.45895	0.0201977	0.120919	5.40449	2.43416	up
ME0169144	Evodiamine	Organoheterocyclic compounds	Indoles and derivatives	Pyridoindoles	C19H17N3O	3	0.7321	518-17-2	6.18047e+06	5.16968e+06	5.60581e+06	1.22175e+06	2.68257e+06	993954	1.38831	0.00613213	0.0683461	3.46162	1.79145	up
ME0154115	N,N'-Diethylthiourea	Organosulfur compounds	Thioureas	-	C5H12N2S	3	0.7294	105-55-5	2.77736e+06	1.60209e+06	2.1817e+06	4.64062e+06	5.2812e+06	5.8772e+06	1.41796	0.00336674	0.0497751	0.415289	-1.26781	down
MEDP1249	2-oxo-3-phenylbutyric acid	Benzenoids	Benzene and substituted derivatives	-	C10H10O3	3	0.7125	710-11-2	649586	461509	583666	229513	64505.4	170604	1.3195	0.00526031	0.0624936	3.64761	1.86695	up
ME0114495	betD-Galp-(1->3)-D-GalpNAc	Organic oxygen compounds	Organooxygen compounds	Carbohydrates and carbohydrate conjugates	C14H25NO11	3	0.6954	20972-29-6	4.21055e+06	975901	1.87697e+06	1.73477e+07	1.73705e+07	2.23914e+07	1.42028	0.00257864	0.0430763	0.123682	-3.01529	down
ME0115899	(3R)-5-(2-fluorophenyl)-3-(1H-indol-3-ylmethyl)-1-methyl-3H-1,4-benzodiazepin-2-one	Organoheterocyclic compounds	Benzodiazepines	1,4-benzodiazepines	C25H20FN3O	3	0.6755	103342-82-1	667758	685359	668090	3.74862e+06	2.31947e+06	2.84403e+06	1.4954	0.0314488	0.152031	0.226793	-2.14055	down
ME0148964	Epothilone C	Phenylpropanoids and polyketides	Macrolides and analogues	Epothilones and analogues	C26H39NO5S	3	0.6742	186692-73-9	3.02267e+07	3.04785e+07	2.80118e+07	3.64765e+06	3.42302e+06	3.38547e+06	1.51908	0.000804777	0.0241097	8.48469	3.08486	up
ME0154210	N-Acetylgalactosamine	Organic oxygen compounds	Organooxygen compounds	Carbohydrates and carbohydrate conjugates	C8H15NO6	3	0.632	14215-68-0 | 1136-42-1 | 6082-29-7 | 31022-50-1	461656	289913	249530	1.10382e+06	932666	825366	1.42347	0.00458022	0.0582263	0.349808	-1.51536	down
ME0169891	Tagatose	Organic oxygen compounds	Organooxygen compounds	Carbohydrates and carbohydrate conjugates	C6H12O6	1b	0.732	-	2.63362e+07	2.25501e+07	2.23413e+07	1.27368e+07	1.33584e+07	1.13892e+07	1.48559	0.00557827	0.0642389	1.90019	0.926142	up
ME0013612	1-Palmitoyl-2-glutaryl-sn-glycero-3-phosphocholine	Lipids and lipid-like molecules	Glycerophospholipids	Glycerophosphocholines	C29H56NO10P	2	0.9373	-	1.93686e+06	1.41711e+06	1.85074e+06	1.66774e+07	1.87216e+07	1.83419e+07	1.51357	0.000826771	0.0241097	0.096848	-3.36813	down
ME0126399	Chinomethionat	Organoheterocyclic compounds	Diazanaphthalenes	Benzodiazines	C10H6N2OS2	2	0.9353	-	1.67996e+07	1.6136e+07	1.71971e+07	1.41885e+07	1.24736e+07	1.22703e+07	1.41724	0.0123281	0.0934325	1.28769	0.364781	up
ME0163469	S-Allylcysteine	Organic acids and derivatives	Carboxylic acids and derivatives	Amino acids, peptides, and analogues	C6H11NO2S	3	0.7847	-	2.24631e+06	1.53068e+06	2.06275e+06	181080	1.18579e+06	424539	1.21494	0.0262932	0.136997	3.25986	1.70481	up
MEDP1166	PC(16:0_2:0)	Lipids and lipid-like molecules	Glycerophospholipids	Glycerophosphocholines	C26H52NO8P	3	0.7332	-	3.72317e+07	3.39392e+07	3.46537e+07	2.09098e+07	2.68268e+07	2.47716e+07	1.40906	0.00973871	0.0832224	1.45949	0.545461	up
ME0154343	N-Phenyl-betD-glucopyranosylamine	Organic oxygen compounds	Organooxygen compounds	Carbohydrates and carbohydrate conjugates	C12H17NO5	3	0.6542	-	1.18244e+06	1.04563e+06	1.17726e+06	1.61629e+06	2.18839e+06	2.07915e+06	1.41916	0.0354245	0.15972	0.57876	-0.788962	down
ME0168221	Contignasterol	Lipids and lipid-like molecules	Prenol lipids	Triterpenoids	C29H48O7	3	0.6521	-	4.59831e+07	4.17468e+07	4.70993e+07	3.65956e+07	3.90244e+07	3.47374e+07	1.36793	0.0187203	0.114346	1.22175	0.28895	up
ME0143514	Tetrahydroneopterin	Organoheterocyclic compounds	Pteridines and derivatives	Pterins and derivatives	C9H15N5O4	3	0.633	-	462475	1.27651e+06	1.46028e+06	3.7201e+06	6.83432e+06	5.16742e+06	1.36626	0.0326632	0.155128	0.203492	-2.29695	down
ME0157203	Stealthin C	Benzenoids	Fluorenes	-	C18H13NO4	3	0.6055	-	5.80058e+08	6.12967e+08	5.6953e+08	2.01863e+08	1.62136e+08	1.64772e+08	1.50808	2.33926e-05	0.00384712	3.3333	1.73695	up
ME0103709	Uridine-5'-monophosphate	Nucleosides, nucleotides, and analogues	Pyrimidine nucleotides	Pyrimidine ribonucleotides	C9H13N2O9P	1a	0.9555	58-97-9	2.62749e+08	2.75255e+08	2.64555e+08	2.09599e+08	2.22863e+08	2.21457e+08	1.4794	0.00101433	0.0265785	1.22731	0.295495	up
ME0168601	4-Hydroxybenzaldehyde	Organic oxygen compounds	Organooxygen compounds	Carbonyl compounds	C7H6O2	1a	0.9545	123-08-0	1.28963e+08	1.06718e+08	1.06895e+08	3.02577e+08	3.04184e+08	3.62558e+08	1.50126	0.00420612	0.0566587	0.353419	-1.50055	down
ME0107116	Glycine	Organic acids and derivatives	Carboxylic acids and derivatives	Amino acids, peptides, and analogues	C2H5NO2	1a	0.9471	56-40-6	1.91228e+07	1.9293e+07	1.89679e+07	1.39105e+07	1.65421e+07	1.50268e+07	1.40168	0.0333415	0.155632	1.26175	0.335429	up
MEDN0621	Indoxyl sulfate	Organic acids and derivatives	Organic sulfuric acids and derivatives	Arylsulfates	C8H7NO4S	1a	0.9442	487-94-5	2.18304e+08	1.83387e+08	1.98123e+08	5.09279e+07	7.0703e+07	4.80479e+07	1.49256	0.000567696	0.020495	3.535	1.82171	up
ME0123741	Indole-3-lactic acid	Organoheterocyclic compounds	Indoles and derivatives	Indolyl carboxylic acids and derivatives	C11H11NO3	1a	0.9341	1821-52-9 | 832-97-3	2.33039e+07	1.89374e+07	2.06427e+07	1.47517e+07	7.11904e+06	5.36342e+06	1.26788	0.0378599	0.163722	2.30901	1.20727	up
mws0639	2-Pyrocatechuic acid	Benzenoids	Benzene and substituted derivatives	Benzoic acids and derivatives	C7H6O4	1a	0.9313	303-38-8	1.04149e+07	7.41804e+06	7.82693e+06	3.93613e+06	4.98235e+06	3.93378e+06	1.42267	0.0326902	0.155128	1.99653	0.997492	up
MEDN0305	Creatine	Organic acids and derivatives	Carboxylic acids and derivatives	Amino acids, peptides, and analogues	C4H9N3O2	1a	0.9313	57-00-1	3.86798e+07	3.83682e+07	3.65025e+07	2.73203e+07	2.97428e+07	2.44747e+07	1.43673	0.00982005	0.0832224	1.39261	0.477792	up
ME0063745	Taurochenodeoxycholic acid	Lipids and lipid-like molecules	Steroids and steroid derivatives	Bile acids, alcohols and derivatives	C26H45NO6S	1a	0.931	516-35-8	7.83334e+07	7.26735e+07	6.2124e+07	13316206	2.49948e+07	1.39984e+07	1.46123	0.00113156	0.0284577	4.07443	2.0266	up
ME0105631	Anserine	Organic acids and derivatives	Peptidomimetics	Hybrid peptides	C10H16N4O3	1a	0.9307	584-85-0	2.92921e+07	2.63231e+07	2.59305e+07	1.64438e+07	1.59919e+07	1.12361e+07	1.4136	0.00528845	0.0624936	1.86724	0.900908	up
ME0102911	Traumatic acid	Lipids and lipid-like molecules	Fatty Acyls	Fatty acids and conjugates	C12H20O4	1a	0.9276	6402-36-4	1.34435e+07	1.10137e+07	1.21953e+07	2.55993e+07	3.14584e+07	2.73726e+07	1.48821	0.00546767	0.0637778	0.434116	-1.20385	down
MEDN1056	Iminodiacetic acid	Organic acids and derivatives	Carboxylic acids and derivatives	Amino acids, peptides, and analogues	C4H7NO4	1a	0.9192	142-73-4	1.9116e+08	2.06246e+08	1.94748e+08	8.75224e+07	8.58969e+07	7.97432e+07	1.515	0.000200318	0.00962254	2.33903	1.22591	up
ME0109586	Carbocysteine	Organic acids and derivatives	Carboxylic acids and derivatives	Amino acids, peptides, and analogues	C5H9NO4S	1a	0.9144	2387-59-9	2.11947e+06	2.16983e+06	1.33068e+06	7.90989e+07	91102065	9.58896e+07	1.51527	0.00321677	0.0492875	0.0211206	-5.56521	down
ME0194057	bicyclo-PGE2	Lipids and lipid-like molecules	Fatty Acyls	Eicosanoids	C20H30O4	1a	0.8891	74158-09-1	4.8563e+06	6.24731e+06	8.78949e+06	1.59947e+07	1.54378e+07	1.43714e+07	1.40554	0.00893728	0.080793	0.43431	-1.2032	down
ME0118596	Hydroxyphenyllactic acid	Phenylpropanoids and polyketides	Phenylpropanoic acids	-	C9H10O4	1a	0.879	306-23-0	4.5918e+07	3.9963e+07	4.44958e+07	2.13903e+07	2.73059e+07	2.20538e+07	1.46655	0.00156854	0.0351089	1.84278	0.881885	up
ME0169967	Tryptamine	Organoheterocyclic compounds	Indoles and derivatives	Tryptamines and derivatives	C10H12N2	1a	0.8526	61-54-1	3.8517e+06	3.56813e+06	3.29167e+06	2.36496e+06	2.79028e+06	2.36777e+06	1.41328	0.00812584	0.0760286	1.42383	0.509778	up
ME0014794	5-Hydroxyindoleacetic acid	Organoheterocyclic compounds	Indoles and derivatives	Indolyl carboxylic acids and derivatives	C10H9NO3	1a	0.8359	54-16-0	3.51493e+06	3.08099e+06	3.04058e+06	2.14494e+06	2.3244e+06	2.11207e+06	1.46193	0.0113223	0.0893919	1.4642	0.550111	up
MEDN0285	2-Methylsuccinic Acid	Lipids and lipid-like molecules	Fatty Acyls	Fatty acids and conjugates	C5H8O4	1a	0.8126	498-21-5	5.27849e+06	1.77024e+06	3.58519e+06	8.21865e+06	8.27025e+06	7.95721e+06	1.24837	0.0440208	0.178452	0.434994	-1.20093	down
ME0126326	Pyridine-3,4-dicarboxylic acid	Organoheterocyclic compounds	Pyridines and derivatives	Pyridinecarboxylic acids and derivatives	C7H5NO4	1a	0.8023	490-11-9	2.42048e+07	18804712	2.20603e+07	1.12679e+07	1.80764e+07	1.19636e+07	1.25265	0.0464436	0.182941	1.57524	0.655574	up
ZINC2040502	Glyceric acid	Organic oxygen compounds	Organooxygen compounds	Carbohydrates and carbohydrate conjugates	C3H6O4	1a	0.8022	28305-26-2	4.65878e+07	5.23065e+07	5.12899e+07	7.69652e+07	7.12474e+07	7.57905e+07	1.48805	0.000578123	0.020495	0.670456	-0.576786	down
ME0107537	Indole	Organoheterocyclic compounds	Indoles and derivatives	Indoles	C8H7N	1b	0.8998	120-72-9	1.19529e+08	1.04914e+08	1.03573e+08	8.05224e+07	9.18978e+07	6.91841e+07	1.30682	0.0281976	0.142121	1.35766	0.441118	up
ME0119612	3-Hydroxy-3-methyloxindole	Organoheterocyclic compounds	Indoles and derivatives	Indolines	C9H9NO2	1b	0.8936	3040-34-4	38272375	3.05162e+07	3.46702e+07	5.41815e+07	6.31887e+07	6.14413e+07	1.45651	0.00246208	0.0425826	0.578591	-0.789385	down
ME0110455	Val-val	Organic acids and derivatives	Carboxylic acids and derivatives	Amino acids, peptides, and analogues	C10H20N2O3	1b	0.8884	3918-94-3	4.10391e+06	2.99217e+06	3.63287e+06	1.58591e+06	2.34196e+06	2.43032e+06	1.2953	0.0267979	0.138036	1.68742	0.754821	up
ME0007317	Hexylresorcinol	Benzenoids	Phenols	Benzenediols	C12H18O2	1b	0.8446	136-77-6	337293	286284	430794	2.86979e+06	3.09786e+06	3.59115e+06	1.50827	0.00430477	0.0566587	0.110304	-3.18045	down
ME0139253	p-Coumaryl alcohol	Phenylpropanoids and polyketides	Cinnamyl alcohols	-	C9H10O2	1b	0.8387	20649-40-5	420809	299016	318321	3.86466e+06	3.04074e+06	4.55867e+06	1.50893	0.0150251	0.102125	0.0905565	-3.46504	down
MEDP1645	Benzamide	Benzenoids	Benzene and substituted derivatives	Benzoic acids and derivatives	C7H7NO	1b	0.8385	55-21-0	1.35457e+06	1.31265e+06	1.24099e+06	2.92849e+06	3.02349e+06	2.99077e+06	1.51723	3.57062e-06	0.00275603	0.437026	-1.19421	down
ME0103561	Flavin mononucleotide	Nucleosides, nucleotides, and analogues	Flavin nucleotides	-	C17H21N4O9P	1b	0.8357	146-17-8	1.10779e+06	892443	1.07289e+06	1.76286e+06	1.46482e+06	1.98305e+06	1.40385	0.0267742	0.138036	0.589767	-0.761782	down
MEDN0623	Salicyluric acid	Benzenoids	Benzene and substituted derivatives	Benzoic acids and derivatives	C9H9NO4	1b	0.8224	487-54-7	1.40109e+06	866826	946599	5.40101e+06	7.39651e+06	6.87849e+06	1.49225	0.00790325	0.0760058	0.163372	-2.61377	down
ME0053479	Geranic acid	Lipids and lipid-like molecules	Prenol lipids	Monoterpenoids	C10H16O2	1b	0.814	459-80-3	304265	572982	1.17919e+06	4.10184e+06	4.13758e+06	4.27009e+06	1.40852	0.00421427	0.0566587	0.16439	-2.60481	down
ME0053985	Hydroxyisocaproic acid	Lipids and lipid-like molecules	Fatty Acyls	Fatty acids and conjugates	C6H12O3	1b	0.8026	13748-90-8	3.19802e+06	2.59136e+06	2.66877e+06	4.37961e+06	4.32737e+06	4.30008e+06	1.45503	0.0143809	0.100003	0.650274	-0.620881	down
ME0103685	Uridine diphosphate glucuronic acid	Nucleosides, nucleotides, and analogues	Pyrimidine nucleotides	Pyrimidine nucleotide sugars	C15H22N2O18P2	1b	0.8007	2616-64-0	1.18265e+07	9.6807e+06	1.02358e+07	4.04751e+06	5.3691e+06	7.63653e+06	1.30501	0.0234489	0.130048	1.86142	0.896401	up
ME0054387	Lipoxin B4	Lipids and lipid-like molecules	Fatty Acyls	Eicosanoids	C20H32O5	1b	0.7972	98049-69-5	1.17944e+07	8.31722e+06	5.307e+06	2.2375e+07	2.51152e+07	2.38611e+07	1.39833	0.00700444	0.0701879	0.356247	-1.48905	down
ME0169653	phenylalanine	Organic acids and derivatives	Carboxylic acids and derivatives	Amino acids, peptides, and analogues	C9H11NO2	1b	0.7963	63-91-2	1.47806e+07	1.14006e+07	1.31269e+07	1.75764e+07	2.0599e+07	2.13421e+07	1.37985	0.0118257	0.0909824	0.660446	-0.598487	down
ME0124420	Indolepyruvate	Organoheterocyclic compounds	Indoles and derivatives	Indolyl carboxylic acids and derivatives	C11H9NO3	1b	0.7955	392-12-1	1.61395e+06	1.57704e+06	1.36717e+06	436698	335235	346908	1.50437	0.00146823	0.0345765	4.074	2.02645	up
ME0062233	Prostaglandin D3	Lipids and lipid-like molecules	Fatty Acyls	Eicosanoids	C20H30O5	1b	0.7894	71902-47-1	1.34306e+06	1.01013e+06	948507	8.51406e+06	1.06217e+07	1.14201e+07	1.50898	0.00800233	0.0760286	0.108055	-3.21017	down
MEDN0054	N-Acetylcysteine	Organic acids and derivatives	Carboxylic acids and derivatives	Amino acids, peptides, and analogues	C5H9NO3S	1b	0.786	616-91-1	2.0139e+07	1.5655e+07	1.94528e+07	846629	121190	985890	1.42035	0.004809	0.0591474	28.2779	4.8216	up
ZINC73032	3-(3,4,5-Trimethoxyphenyl)propanoic acid	Phenylpropanoids and polyketides	Phenylpropanoic acids	-	C12H16O5	1b	0.7771	25173-72-2	481689	72352.8	517522	3.12363e+06	5.15608e+06	3.38306e+06	1.35704	0.026471	0.137528	0.0918791	-3.44412	down
MEDN0589	Cyclamic acid	Organic acids and derivatives	Sulfamic acid derivatives	Cyclamates	C6H13NO3S	1b	0.7586	100-88-9	8.52913e+06	5.99998e+06	8.42825e+06	1.79423e+07	2.93773e+07	2.71703e+07	1.44156	0.0333796	0.155632	0.308195	-1.69809	down
ME0152087	l-Alanyl-l-glutamine	Organic acids and derivatives	Carboxylic acids and derivatives	Amino acids, peptides, and analogues	C8H15N3O4	1b	0.7577	39537-23-0	5.01682e+07	3.94753e+07	4.16359e+07	1.14241e+07	1.34805e+07	1.20562e+07	1.50682	0.00879899	0.0803463	3.55186	1.82857	up
ME0002410	2,6-Dimethylphenol	Benzenoids	Phenols	Cresols	C8H10O	1b	0.7551	576-26-1	3.61928e+06	3.72166e+06	3.14089e+06	6.58482e+06	8.6994e+06	7.13234e+06	1.4699	0.0183108	0.113376	0.467593	-1.09668	down
MEDN1563	Monomethyl fumarate	Lipids and lipid-like molecules	Fatty Acyls	Fatty acid esters	C5H6O4	1b	0.7456	2756-87-8 | 44836-34-2	4.09375e+06	3.96516e+06	4.29967e+06	1.31237e+07	1.16322e+07	1.4914e+07	1.50907	0.0100863	0.0844265	0.311536	-1.68253	down
MEDL01939	3,4-Dihydroxyhydrocinnamic acid	Phenylpropanoids and polyketides	Phenylpropanoic acids	-	C9H10O4	1b	0.7399	1078-61-1	866432	662794	552095	1.10368e+06	1.20839e+06	1.02277e+06	1.31895	0.0259216	0.13647	0.624114	-0.68012	down
ME0110439	Valylcysteine	Organic acids and derivatives	Carboxylic acids and derivatives	Amino acids, peptides, and analogues	C8H16N2O3S	1b	0.7252	160070-15-5	2.49437e+06	3.08866e+06	3.44053e+06	1.35001e+07	8.80783e+06	1.50157e+07	1.47114	0.0346588	0.158418	0.241766	-2.04832	down
ME0062234	Prostaglandin E1	Lipids and lipid-like molecules	Fatty Acyls	Eicosanoids	C20H34O5	1b	0.7159	745-65-3	4.38486e+06	4.08304e+06	5023676	5.75436e+06	5.6643e+06	5.1836e+06	1.26339	0.0431523	0.177721	0.812634	-0.299322	down
MEDL02483	5-Hydroxytryptophol	Organoheterocyclic compounds	Indoles and derivatives	Hydroxyindoles	C10H11NO2	1b	0.7105	154-02-9	2.15697e+06	1.55992e+06	1.61217e+06	2.66603e+06	3.18174e+06	2.8759e+06	1.38	0.0109102	0.0872816	0.610873	-0.711056	down
ME0123021	Barbituric acid	Organoheterocyclic compounds	Diazines	Pyrimidines and pyrimidine derivatives	C4H4N2O3	1b	0.7085	67-52-7	667218	394388	945915	1.94914e+06	2.76771e+06	3.72836e+06	1.39371	0.0428419	0.17725	0.237711	-2.07272	down
ME0014612	5-HETE	Lipids and lipid-like molecules	Fatty Acyls	Eicosanoids	C20H32O3	1b	0.664	70608-72-9	2.12426e+08	1.9449e+08	2.15123e+08	58863743	9.50808e+07	6.68297e+07	1.46874	0.00131065	0.0315954	2.81753	1.49443	up
MEDL00638	Taurocholic acid	Lipids and lipid-like molecules	Steroids and steroid derivatives	Bile acids, alcohols and derivatives	C26H45NO7S	1b	0.6635	81-24-3	8.45693e+06	5.46953e+06	5.99884e+06	1.40959e+06	4.74942e+06	1.11371e+06	1.20985	0.0498438	0.192316	2.73973	1.45403	up
ME0009456	Octopamine	Benzenoids	Phenols	1-hydroxy-2-unsubstituted benzenoids	C8H11NO2	1b	0.6476	104-14-3	2.93596e+07	2.14836e+07	2.56964e+07	4.13006e+07	4.76479e+07	4.8172e+07	1.4332	0.00312678	0.0483181	0.558192	-0.841166	down
ME0140176	15-HEPE	Lipids and lipid-like molecules	Fatty Acyls	Eicosanoids	C20H30O3	1b	0.6446	97850-14-1	8.85784e+06	6.66543e+06	1.02594e+07	1.19757e+07	1.57437e+07	1.46694e+07	1.29985	0.0227173	0.127161	0.608242	-0.717283	down
MEDP0403	Deoxycytidine	Nucleosides, nucleotides, and analogues	Pyrimidine nucleosides	Pyrimidine 2'-deoxyribonucleosides	C9H13N3O4	1b	0.6323	951-77-9	7.00733e+07	7.46994e+07	6.79408e+07	2.81601e+07	2.31073e+07	2.5725e+07	1.50665	9.7932e-05	0.00616289	2.76279	1.46612	up
ME0015222	7-Methylxanthine	Organoheterocyclic compounds	Imidazopyrimidines	Purines and purine derivatives	C6H6N4O2	1b	0.6288	552-62-5	4.90467e+06	7.15964e+06	3.97947e+06	1.38023e+07	1.63107e+07	1.48166e+07	1.44208	0.00165925	0.0354489	0.357087	-1.48565	down
MEDN0202	α-Ketoglutaric Acid	Organic acids and derivatives	Keto acids and derivatives	Gamma-keto acids and derivatives	C5H6O5	1b	0.5613	328-50-7	3.28369e+06	2.77587e+06	2.48552e+06	8.33949e+06	8.99996e+06	1.00742e+07	1.50083	0.00198339	0.0369687	0.31171	-1.68173	down
ME0168705	Alanine	Organic acids and derivatives	Carboxylic acids and derivatives	Amino acids, peptides, and analogues	C3H7NO2	2	0.9526	302-72-7	2.04597e+08	1.88335e+08	1.93479e+08	1.38047e+08	1.64424e+08	1.62573e+08	1.34816	0.0230922	0.12886	1.26098	0.334547	up
ME0137854	D6-Ambrettolide	Phenylpropanoids and polyketides	Macrolides and analogues	-	C16H28O2	2	0.9442	7779-50-2	1.88962e+07	1.55089e+07	1.78561e+07	8.99318e+06	1.36072e+07	1.04318e+07	1.32622	0.0225165	0.127161	1.58213	0.66187	up
ME0015167	7alphHydroxy-3-oxo-4-cholestenoic acid	Lipids and lipid-like molecules	Steroids and steroid derivatives	Bile acids, alcohols and derivatives	C27H42O4	2	0.9316	115538-85-7	4.24189e+06	3.49165e+06	3.26035e+06	736185	1.31124e+06	1.26568e+06	1.44401	0.00356738	0.0515986	3.31831	1.73045	up
ME0005208	4-Methyl-2-(1-phenylethyl)-1,3-dioxolane, 9CI	Benzenoids	Benzene and substituted derivatives	-	C12H16O2	2	0.9316	67634-23-5	4.24995e+06	1.15801e+06	2.69249e+06	1.10149e+07	1.45421e+07	1.20366e+07	1.37321	0.00223355	0.0400216	0.215474	-2.21441	down
ME0111922	2,2,6,7-Tetramethylbicyclo[4.3.0]non1(9),4-diene-7,8-diol	Organic oxygen compounds	Organooxygen compounds	Alcohols and polyols	C13H20O2	2	0.9282	99901-24-3	157517	380517	371694	1.2373e+07	1.28546e+07	1.46768e+07	1.5026	0.00265949	0.0430763	0.0227977	-5.45497	down
ME0054179	Jasmonic acid	Lipids and lipid-like molecules	Fatty Acyls	Lineolic acids and derivatives	C12H18O3	2	0.9274	59366-47-1	6.18442e+06	5.35857e+06	4.15017e+06	5.21827e+07	4.91606e+07	5.6562e+07	1.51304	0.00108267	0.0279637	0.0993834	-3.33085	down
ME0055293	Nervonic acid	Lipids and lipid-like molecules	Fatty Acyls	Fatty acids and conjugates	C24H46O2	2	0.9253	506-37-6	2.24999e+06	1.77771e+06	1.45963e+06	9.04656e+06	8.13244e+06	7.8717e+06	1.49926	0.000281889	0.0124306	0.219049	-2.19067	down
ME0112063	2-Acetylpyridine	Organic oxygen compounds	Organooxygen compounds	Carbonyl compounds	C7H7NO	2	0.9191	1122-62-9	1.6173e+06	1.35685e+06	1.42831e+06	4.79106e+06	4.97815e+06	5.2236e+06	1.51372	7.43863e-05	0.00536864	0.293638	-1.76789	down
ME0001860	2-(3-Phenylpropyl)tetrahydrofuran	Benzenoids	Benzene and substituted derivatives	-	C13H18O	2	0.9145	3208-40-0	4.29912e+06	4.65372e+06	4.81617e+06	3.26029e+06	3.82945e+06	3.04911e+06	1.37383	0.0168291	0.108668	1.35805	0.441532	up
MEDP1216	3-Methylhippuric acid	Organic acids and derivatives	Carboxylic acids and derivatives	Amino acids, peptides, and analogues	C10H11NO3	2	0.9083	27115-49-7	5.88741e+07	4.39111e+07	4.85499e+07	8.32294e+07	1.02808e+08	9.64041e+07	1.43796	0.00472286	0.0584858	0.535811	-0.900205	down
ME0121690	5-Pentyl-1,4-dioxan-2-one	Organoheterocyclic compounds	Dioxanes	1,4-dioxanes	C9H16O3	2	0.9039	93263-93-5	6.783e+07	6.37486e+07	6.12087e+07	9.76304e+07	9.85744e+07	9.56592e+07	1.50367	0.000885329	0.0254075	0.660538	-0.598286	down
ME0121853	7,9-Dihydro-1H-purine-6,8-dione	Organoheterocyclic compounds	Imidazopyrimidines	Purines and purine derivatives	C5H4N4O2	2	0.9038	13231-00-0 | 51953-31-2 | 51953-32-3 | 51953-33-4 | 51953-34-5	2.10203e+08	1.82106e+08	1.77789e+08	2.29099e+08	2.68179e+08	2.2937e+08	1.29364	0.0367726	0.162139	0.784559	-0.350046	down
ME0140649	2-Hydroxystearic acid	Lipids and lipid-like molecules	Fatty Acyls	Fatty acids and conjugates	C18H36O3	2	0.8922	26531-80-6	2.94762e+07	3.3478e+07	3.50864e+07	2.34388e+07	2.73935e+07	2.50436e+07	1.34381	0.0267846	0.138036	1.29212	0.369737	up
MEDTN03187	p-Cresol sulfate	Organic acids and derivatives	Organic sulfuric acids and derivatives	Arylsulfates	C7H8O4S	2	0.877	3233-58-7	3.19548e+08	2.49671e+08	2.552e+08	1.64592e+08	2.19294e+08	1.83512e+08	1.29963	0.0411409	0.174198	1.45298	0.539016	up
MEDL01963	Salicylamide	Benzenoids	Phenols	1-hydroxy-4-unsubstituted benzenoids	C7H7NO2	2	0.8604	65-45-2	1.68397e+06	2.79008e+06	1.57107e+06	4.31582e+06	3.46422e+06	2.93309e+06	1.23867	0.0499179	0.192316	0.564273	-0.825535	down
ME0016408	Carvacrol	Lipids and lipid-like molecules	Prenol lipids	Monoterpenoids	C10H14O	3	0.8906	499-75-2	9.87761e+06	9.25953e+06	8.89986e+06	795426	1.56179e+06	815097	1.49356	2.97896e-05	0.00384712	8.83803	3.14372	up
ME0155528	phosphoribosyl-AMP	Nucleosides, nucleotides, and analogues	Purine nucleotides	Purine ribonucleotides	C15H23N5O14P2	3	0.8856	1109-75-7	5.60409e+07	5.85388e+07	5.30149e+07	3.94321e+07	4.02112e+07	4.42363e+07	1.45136	0.00266551	0.0430763	1.35288	0.436036	up
ME0124067	Etodolac	Organoheterocyclic compounds	Indoles and derivatives	Indolyl carboxylic acids and derivatives	C17H21NO3	3	0.8759	41340-25-4	2.0816e+06	1.51732e+06	279031	4.54468e+06	5.00271e+06	4.72082e+06	1.20396	0.0179587	0.112094	0.27179	-1.87944	down
ME0121070	1-(2,4-Dimethyl-1,3-oxazol-5-yl)ethan-1-one	Organoheterocyclic compounds	Azoles	Oxazoles	C7H9NO2	3	0.8703	23012-25-1	5.59034e+07	3.92085e+07	4.83649e+07	1.5052e+08	1.53662e+08	1.60951e+08	1.49664	0.000149543	0.00795077	0.308464	-1.69683	down
ME0127350	4-Hydroxyphenyl thiocyanate	Organosulfur compounds	Thioethers	Aryl thioethers	C7H5NOS	3	0.8683	3774-52-5	1.37575e+07	1.5965e+07	1.36448e+07	1.17925e+07	1.01368e+07	1.07663e+07	1.36624	0.0226324	0.127161	1.3264	0.407513	up
ME0111751	10-Undecenal	Organic oxygen compounds	Organooxygen compounds	Carbonyl compounds	C11H20O	3	0.8661	112-45-8	816924	1.23172e+06	403351	3.25234e+06	4.99065e+06	4.78015e+06	1.4125	0.0125538	0.0936087	0.188279	-2.40905	down
ME0106460	Dimethyl carbonate	Organic acids and derivatives	Organic carbonic acids and derivatives	Carbonic acid diesters	C3H6O3	3	0.8586	616-38-6	9.28106e+06	8.33435e+06	7.81419e+06	7.12202e+06	7.21362e+06	5.98366e+06	1.25098	0.0436984	0.178452	1.2515	0.323658	up
ME0111926	2,2-Dihydroperoxypropane	Organic oxygen compounds	Organic hydroperoxides	-	C3H8O4	3	0.855	2614-76-8	1.25183e+07	9.54405e+06	1.04542e+07	3.56773e+06	5.47682e+06	4.50865e+06	1.44516	0.00636227	0.0683461	2.39919	1.26254	up
ME0105600	AlphKetooctanoic acid	Organic acids and derivatives	Keto acids and derivatives	Medium-chain keto acids and derivatives	C8H14O3	3	0.8527	328-51-8	4.32797e+06	3.08843e+06	3.0065e+06	7.5529e+06	8.78981e+06	1.03763e+07	1.45201	0.00959913	0.0832224	0.390093	-1.35811	down
ME0105244	4-Hydroxyphenylacetylglycine	Organic acids and derivatives	Carboxylic acids and derivatives	Amino acids, peptides, and analogues	C10H11NO4	3	0.8491	28116-23-6	1.59628e+07	1.16593e+07	1.24642e+07	2.97287e+07	3.64617e+07	3.27843e+07	1.47457	0.00193154	0.0367315	0.405015	-1.30395	down
ME0111753	6,10-Dimethylspiro[4.5]dec-6-ene-2,8-dione	Organic oxygen compounds	Organooxygen compounds	Carbonyl compounds	C12H16O2	3	0.8383	84413-75-2	605568	136069	135318	1.02779e+07	5.62098e+06	6.23e+06	1.45442	0.0386755	0.165912	0.0396293	-4.65729	down
ME0013395	1-hexadecanoyl-2-(5Z,8Z,11Z,14Z-eicosatetraenoyl)-sn-glycero-3-phosphoethanolamine	Lipids and lipid-like molecules	Glycerophospholipids	Glycerophosphoethanolamines	C41H74NO8P	3	0.8364	70812-59-8	6.1088e+06	6.60353e+06	5.92577e+06	255922	389227	1.57554e+06	1.38199	0.00159237	0.0351098	8.39295	3.06918	up
ME0168871	Ibuprofen	Phenylpropanoids and polyketides	Phenylpropanoic acids	-	C13H18O2	3	0.835	15687-27-1	204882	848502	1.67072e+06	4.38278e+06	4.71577e+06	5.81955e+06	1.28885	0.0025926	0.0430763	0.182604	-2.45321	down
ME0114269	Dihydrojasmone	Organic oxygen compounds	Organooxygen compounds	Carbonyl compounds	C11H18O	3	0.8338	1128-08-1	2.25458e+06	1.7518e+06	2.7764e+06	6.82202e+06	6.39766e+06	6.2325e+06	1.47112	0.000777266	0.0238186	0.34869	-1.51998	down
ME0112133	2-Ethylidenehexanal	Organic oxygen compounds	Organooxygen compounds	Carbonyl compounds	C8H14O	3	0.8254	25409-08-9	1.52295e+06	2.10709e+06	1.44498e+06	8.19637e+06	9.78479e+06	1.07205e+07	1.50164	0.00551092	0.0638702	0.176819	-2.49965	down
ME0114389	3,5,5-Trimethyl-1,2-cyclohexanedione	Organic oxygen compounds	Organooxygen compounds	Carbonyl compounds	C9H14O2	3	0.8236	57696-89-6	1.86322e+06	1.71057e+06	2.40469e+06	1.10477e+07	1.10127e+07	1.24269e+07	1.50791	0.000526668	0.0198378	0.173353	-2.52821	down
ME0012192	(9Z,12S,13R)-12,13-Dihydroxy-9-octadecenoic acid	Lipids and lipid-like molecules	Fatty Acyls	Fatty acids and conjugates	C18H34O4	3	0.8223	263399-35-5	1.19349e+08	9.76127e+07	1.12378e+08	6.41084e+07	9.3069e+07	7.62723e+07	1.25336	0.0424653	0.17725	1.41076	0.496468	up
ME0112211	2-Methyl-3-heptanone	Organic oxygen compounds	Organooxygen compounds	Carbonyl compounds	C8H16O	3	0.8171	13019-20-0	3.89702e+06	2.18361e+06	4.44964e+06	1.06167e+07	1.31707e+07	1.74827e+07	1.42111	0.026222	0.136997	0.255155	-1.97056	down
ME0111602	1-(2-Furanyl)-1-octanone	Organic oxygen compounds	Organooxygen compounds	Carbonyl compounds	C12H18O2	3	0.8122	5456-77-9	3.967e+06	2.18263e+06	634737	7.82399e+06	7.04394e+06	4.71627e+06	1.1488	0.0335256	0.155821	0.34642	-1.5294	down
ME0003353	2-Phenylpropionaldehyde dimethyl acetal	Benzenoids	Benzene and substituted derivatives	-	C11H16O2	3	0.8106	90-87-9	1.43785e+06	1.0769e+06	1.2505e+06	5.07302e+06	4.90752e+06	5.09013e+06	1.50915	4.92991e-05	0.00502777	0.249839	-2.00093	down
ME0112081	2'-Aminoacetophenone	Organic oxygen compounds	Organooxygen compounds	Carbonyl compounds	C8H9NO	3	0.8076	551-93-9	849787	284307	3.95602e+06	7.3139e+06	9.84358e+06	7.41687e+06	1.22073	0.0123884	0.0934325	0.207131	-2.27138	down
ME0000731	(4-Hydroxy-3-methoxyphenyl)ethanol	Benzenoids	Phenols	Methoxyphenols	C9H12O3	3	0.8076	2380-78-1	494919	433013	351470	7.28002e+06	6.56409e+06	7.99055e+06	1.5165	0.00332438	0.0496734	0.058595	-4.09308	down
ME0104828	2-Ketohexanoic acid	Organic acids and derivatives	Keto acids and derivatives	Medium-chain keto acids and derivatives	C6H10O3	3	0.8076	2492-75-3	1.34457e+07	1.20248e+07	1.30431e+07	1.57393e+07	1.79777e+07	1.50178e+07	1.32823	0.0439884	0.178452	0.790267	-0.339587	down
ME0002401	2,6-Dimethoxy-4-propylphenol	Benzenoids	Phenols	Methoxyphenols	C11H16O3	3	0.8057	6766-82-1	831858	131753	958780	1.054e+07	9.14294e+06	8.50998e+06	1.39351	0.00147436	0.0345765	0.068187	-3.87436	down
ME0112223	2-Methylcyclohexanone	Organic oxygen compounds	Organooxygen compounds	Carbonyl compounds	C7H12O	3	0.804	583-60-8	1.54916e+06	1.34531e+06	1.28998e+06	1.79818e+06	2.16028e+06	2.02596e+06	1.39485	0.0124713	0.0935607	0.699224	-0.516173	down
ME0137847	Cyclomorusin	Phenylpropanoids and polyketides	Flavonoids	Pyranoflavonoids	C25H22O6	3	0.8002	62596-34-3	1.06863e+06	994903	402963	4.82953e+06	5.23806e+06	6.14282e+06	1.44815	0.0016896	0.0354489	0.152155	-2.71639	down
ME0126274	Psilocybine	Organoheterocyclic compounds	Indoles and derivatives	Tryptamines and derivatives	C12H17N2O4P	3	0.7997	520-52-5	1.68074e+07	1.26099e+07	1.31899e+07	1.92194e+07	2.6021e+07	2.12889e+07	1.31908	0.036858	0.162139	0.640428	-0.642892	down
ME0117837	2,3-Dihydro-6-methyl-1H-pyrrolizine-5-carboxaldehyde	Organoheterocyclic compounds	Pyrrolizines	-	C9H11NO	3	0.7997	55041-87-7	1.29171e+06	1.01382e+06	426664	2.66946e+06	2.43643e+06	2.74377e+06	1.31723	0.013397	0.0960219	0.348065	-1.52257	down
ME0119180	3,7-Dimethyl-8-hydroxy-6-methoxyisochroman	Organoheterocyclic compounds	Benzopyrans	2-benzopyrans	C12H16O3	3	0.7984	70080-82-9	243987	185842	257001	4.36755e+06	6.27523e+06	5.20709e+06	1.51245	0.0116212	0.090565	0.0433335	-4.52837	down
ME0006042	2-Hydroxy-6-pentadecylbenzoic acid	Benzenoids	Benzene and substituted derivatives	Benzoic acids and derivatives	C22H36O3	3	0.798	16611-84-0	4.89148e+06	2.83392e+06	3.70498e+06	7.38012e+06	6.83963e+06	6.56462e+06	1.348	0.0225183	0.127161	0.549951	-0.862625	down
ME0114439	Ethyl isopropyl ketone	Organic oxygen compounds	Organooxygen compounds	Carbonyl compounds	C6H12O	3	0.7978	565-69-5	6.63687e+06	5.30961e+06	5.32519e+06	1.26784e+07	1.93522e+07	1.68973e+07	1.46187	0.0275585	0.140617	0.353003	-1.50225	down
ME0118563	2-Heptylfuran	Organoheterocyclic compounds	Heteroaromatic compounds	-	C11H18O	3	0.7963	3777-71-7	436828	368383	287433	4.98002e+06	4.6439e+06	4.76544e+06	1.51427	6.45469e-05	0.00532788	0.0759341	-3.71911	down
MEDTN01088	Lyxo-2-Hexulose	Organic oxygen compounds	Organooxygen compounds	Carbohydrates and carbohydrate conjugates	C6H12O6	3	0.7927	87-81-0 | 17598-81-1	4.38352e+08	4.22269e+08	4.2677e+08	6.51895e+08	6.88354e+08	6.40254e+08	1.50881	0.00182067	0.0361706	0.650032	-0.621417	down
ME0112819	3-Hexanone	Organic oxygen compounds	Organooxygen compounds	Carbonyl compounds	C6H12O	3	0.7886	589-38-8	470637	291318	501075	4.26429e+06	5.95602e+06	5.76134e+06	1.50014	0.0107696	0.0872816	0.07903	-3.66146	down
ME0053753	Glycochenodeoxycholic acid 7-sulfate	Lipids and lipid-like molecules	Steroids and steroid derivatives	Bile acids, alcohols and derivatives	C26H43NO8S	3	0.7881	67030-55-1	3.23496e+06	3.40128e+06	3.09276e+06	144656	431725	138957	1.47162	2.29157e-05	0.00384712	13.6006	3.76559	up
ME0120853	5-(4-Hydroxyphenyl)-5-phenylimidazolidine-2,4-dione	Organoheterocyclic compounds	Azolidines	Imidazolidines	C15H12N2O3	3	0.7878	2784-27-2	1.00861e+06	1.01887e+06	876767	3.38105e+06	3.68402e+06	3.97735e+06	1.51352	0.00241779	0.0424405	0.263008	-1.92682	down
ZINC13334984	Nigellimine N-oxide	Organic acids and derivatives	Carboxylic acids and derivatives	Amino acids, peptides, and analogues	C12H13NO3	3	0.7863	96562-85-5	319157	181310	87706.5	9.44488e+06	1.0503e+07	1.03793e+07	1.49634	0.00076265	0.0237736	0.0193943	-5.68823	down
ME0124319	Hop ether	Organoheterocyclic compounds	Tetrahydrofurans	-	C10H16O	3	0.7848	19901-95-2	751008	1.30234e+06	1.52198e+06	8.44985e+06	9.39356e+06	9.90673e+06	1.48692	0.000416405	0.0162565	0.12884	-2.95635	down
ME0119176	3,4-Dihydro-5-propanoyl-2H-pyrrole	Organoheterocyclic compounds	Pyrrolines	-	C7H11NO	3	0.7844	133447-37-7	2.34664e+06	2.82729e+06	3.04859e+06	4.3858e+06	4.70625e+06	4.24359e+06	1.43482	0.00392111	0.0545336	0.616583	-0.697634	down
ME0103710	Uridine-diphosphate-N-acetylglucosamine	Nucleosides, nucleotides, and analogues	Pyrimidine nucleotides	Pyrimidine nucleotide sugars	C17H27N3O17P2	3	0.7835	528-04-1	1.37626e+08	129872716	1.40356e+08	8.72047e+07	1.14593e+08	1.06616e+08	1.31132	0.041326	0.174574	1.32243	0.403188	up
ME0111947	2,3-Dimethyl-2-cyclohexen-1-one	Organic oxygen compounds	Organooxygen compounds	Carbonyl compounds	C8H12O	3	0.7828	1122-20-9	207305	861316	1.58837e+06	3.58615e+06	3.57712e+06	4.09785e+06	1.24575	0.00952588	0.0832224	0.235943	-2.08349	down
ME0113123	4-Methylpentanal	Organic oxygen compounds	Organooxygen compounds	Carbonyl compounds	C6H12O	3	0.7825	1119-16-0	3.04289e+06	2.73956e+06	3.4651e+06	4.05155e+06	3.97312e+06	3.80796e+06	1.32	0.0430198	0.177579	0.78153	-0.355627	down
ME0107912	Mimosine	Organic acids and derivatives	Carboxylic acids and derivatives	Amino acids, peptides, and analogues	C8H10N2O4	3	0.781	500-44-7	2.24902e+07	1.68599e+07	1.92789e+07	2.5271e+07	2.88183e+07	2.69433e+07	1.32543	0.0246462	0.131148	0.723522	-0.46689	down
ME0124329	Hydralazine acetone hydrazone	Organoheterocyclic compounds	Diazanaphthalenes	Benzodiazines	C11H12N4	3	0.7808	56173-18-3	3.62643e+06	2.28198e+06	2.91496e+06	6.13398e+06	8.16257e+06	6.65738e+06	1.426	0.0079722	0.0760286	0.421084	-1.24782	down
ME0122931	Artonol E	Organoheterocyclic compounds	Benzopyrans	1-benzopyrans	C26H24O7	3	0.779	186824-61-3	362739	300328	65996.3	753263	939745	926886	1.23706	0.00664325	0.0683461	0.27828	-1.84539	down
ME0111824	4-Hydroxy-1,8-dimethyl-4-propan-2-ylspiro[4.5]decane-3,9-dione	Organic oxygen compounds	Organooxygen compounds	Carbonyl compounds	C15H24O3	3	0.776	114317-58-7	2.01408e+06	559573	1.55869e+06	1.00065e+07	4.72841e+06	9.12614e+06	1.36212	0.0485495	0.189176	0.173184	-2.52962	down
ZINC5996059	Aristolodione	Benzenoids	Phenols	Benzenediols	C18H13NO4	3	0.7743	109771-09-7	2.06104e+07	1.69638e+07	1.38356e+07	46597978	6.00875e+07	5.07807e+07	1.4768	0.00460529	0.0582263	0.326482	-1.61493	down
MEDL02383	Ethyl gallate	Benzenoids	Benzene and substituted derivatives	Benzoic acids and derivatives	C9H10O5	3	0.7736	831-61-8	4.71701e+06	3.83947e+06	4382378	237187	1.39999e+06	1.17687e+06	1.28252	0.00225815	0.0400268	4.59795	2.20099	up
ME0109294	Pravastatin	Organic acids and derivatives	Hydroxy acids and derivatives	Medium-chain hydroxy acids and derivatives	C23H36O7	3	0.7671	81093-37-0	3.70937e+06	3.29305e+06	4.08376e+06	785943	1.9835e+06	1.70283e+06	1.3079	0.010514	0.0860149	2.47887	1.30968	up
ME0052566	Dihydrophaseic acid	Lipids and lipid-like molecules	Prenol lipids	Sesquiterpenoids	C15H22O5	3	0.7666	60102-38-7	571152	224858	342418	7.44147e+06	1.00302e+07	1.10438e+07	1.49593	0.0129359	0.0953212	0.0399232	-4.64663	down
ME0159869	Amylotetraose	Organic oxygen compounds	Organooxygen compounds	Carbohydrates and carbohydrate conjugates	C24H42O21	3	0.7647	34612-38-9	1.09914e+07	9.05639e+06	7.94764e+06	2.74483e+06	2.40386e+06	2.60674e+06	1.49952	0.0160036	0.104457	3.60979	1.85192	up
ME0103345	2'-Deoxyguanosine 5'-monophosphate	Nucleosides, nucleotides, and analogues	Purine nucleotides	Purine deoxyribonucleotides	C10H14N5O7P	3	0.75	902-04-5	1.00018e+08	7.79382e+07	8.0364e+07	5.21402e+07	6.40648e+07	5.41165e+07	1.3702	0.033377	0.155632	1.51666	0.600901	up
ME0015846	Apo-10'-violaxanthal	Lipids and lipid-like molecules	Prenol lipids	Sesterterpenoids	C27H36O3	3	0.74	17237-68-2	2.63115e+06	1.5963e+06	2.20065e+06	829070	842970	1.24608e+06	1.35635	0.0426842	0.17725	2.20283	1.13936	up
ME0194038	Methyl (+)-7-isojasmonate	Lipids and lipid-like molecules	Fatty Acyls	Lineolic acids and derivatives	C13H20O3	3	0.7397	39924-52-2 | 1211-29-6 | 20073-13-6	4.97269e+06	5.17411e+06	4.47558e+06	1.88591e+07	1.69183e+07	2.16746e+07	1.51118	0.00810724	0.0760286	0.254515	-1.97418	down
ME0138079	Epigallocatechin	Phenylpropanoids and polyketides	Flavonoids	Flavans	C15H14O7	3	0.7395	970-74-1	6.98938e+08	7.29962e+08	6.88384e+08	2.40982e+08	2.0031e+08	2.05361e+08	1.51157	1.05744e-05	0.0037165	3.27422	1.71115	up
ME0114151	Cytidine 3'-monophosphate	Organic oxygen compounds	Organooxygen compounds	Carbohydrates and carbohydrate conjugates	C9H14N3O8P	3	0.7376	84-52-6	9.21665e+06	1.35048e+07	7.82684e+06	1.42258e+07	1.7016e+07	1.86154e+07	1.24763	0.043457	0.178452	0.612715	-0.706712	down
ME0114340	Lauric aldehyde	Organic oxygen compounds	Organooxygen compounds	Carbonyl compounds	C12H24O	3	0.7363	112-54-9	1.30437e+07	1.01535e+07	1.31618e+07	7.40149e+06	9.51876e+06	8.12149e+06	1.30787	0.0403432	0.171625	1.45193	0.537976	up
ME0106668	Ethyl sulfate	Organic acids and derivatives	Organic sulfuric acids and derivatives	Sulfuric acid esters	C2H6O4S	3	0.7347	540-82-9	1.8595e+07	1.74986e+07	1.96102e+07	2.01235e+07	2.24541e+07	2.15716e+07	1.26711	0.0373599	0.162763	0.868347	-0.203656	down
ME0109431	Propylene glycol diacetate	Organic acids and derivatives	Carboxylic acids and derivatives	Dicarboxylic acids and derivatives	C7H12O4	3	0.7313	623-84-7	723204	496744	492725	4.2928e+06	5.5445e+06	4.50361e+06	1.50488	0.00665316	0.0683461	0.119426	-3.06582	down
ME0009052	Nepafenac	Benzenoids	Benzene and substituted derivatives	Benzophenones	C15H14N2O2	3	0.7283	78281-72-8	6.00898e+06	5.64446e+06	6.69451e+06	4.59924e+06	4.80968e+06	4.34367e+06	1.41581	0.0240197	0.131148	1.33414	0.415915	up
ME0106172	Clavulanate	Organic acids and derivatives	Carboxylic acids and derivatives	Amino acids, peptides, and analogues	C8H9NO5	3	0.7273	58001-44-8	925951	951875	889007	4.0545e+06	2.66895e+06	5.00832e+06	1.47452	0.0478709	0.188154	0.235841	-2.08411	down
ME0000241	3-Hydroxy-8-methyl-8-azabicyclo[3.2.1]octane-2-carboxylic acid	Alkaloids and derivatives	Tropane alkaloids	-	C9H15NO3	3	0.7271	481-37-8	447068	51429.7	100915	6.74116e+06	6.83181e+06	7.81909e+06	1.44736	0.000899522	0.0254115	0.0280203	-5.15738	down
ME0114702	Lacto-N-tetraose	Organic oxygen compounds	Organooxygen compounds	Carbohydrates and carbohydrate conjugates	C26H45NO21	3	0.7266	14116-68-8	1.65528e+07	2.06941e+07	1.44117e+07	5.61515e+06	5.21145e+06	5.09213e+06	1.49247	0.0224572	0.127161	3.24514	1.69828	up
ME0052378	Dihydropanaxacol	Lipids and lipid-like molecules	Fatty Acyls	Fatty alcohols	C17H28O3	3	0.7225	113122-25-1	8.10215e+06	5.99282e+06	6.74002e+06	1.55096e+07	2.05538e+07	1.7355e+07	1.47082	0.00921552	0.0816748	0.390034	-1.35833	down
ME0013139	Avocadyne 1-acetate	Lipids and lipid-like molecules	Fatty Acyls	Fatty alcohols	C19H34O4	3	0.7179	24607-06-5	5.64955e+06	5.35713e+06	6.00372e+06	1.1619e+07	1.13803e+07	1.34552e+07	1.50126	0.00655263	0.0683461	0.46662	-1.09968	down
ME0006635	Clozapine	Organoheterocyclic compounds	Benzodiazepines	Dibenzodiazepines	C18H19ClN4	3	0.7162	5786-21-0	2.10862e+06	1.98283e+06	1.19137e+06	8.67245e+06	9.19032e+06	9.45482e+06	1.48726	5.28361e-05	0.00502777	0.193385	-2.37045	down
ME0057831	PC(O-16:0_22:6)	Lipids and lipid-like molecules	Glycerophospholipids	Glycerophosphocholines	C46H82NO7P	3	0.7156	132213-85-5	991296	1.88464e+06	1.67149e+06	713451	150977	724819	1.11734	0.0461116	0.182391	2.86137	1.51671	up
ME0054539	1-Eicosanoyl-sn-glycero-3-phosphocholine	Lipids and lipid-like molecules	Glycerophospholipids	Glycerophosphocholines	C28H58NO7P	3	0.7132	108341-80-6	1.68889e+06	2.067e+06	1.86947e+06	1.05603e+06	789032	1.29669e+06	1.34202	0.0126911	0.0940393	1.79052	0.840379	up
ME0055222	Glycochenodeoxycholate-3-sulfate	Lipids and lipid-like molecules	Steroids and steroid derivatives	Bile acids, alcohols and derivatives	C26H43NO8S	3	0.707	133429-88-6	1.8116e+06	1.53085e+06	1.71103e+06	432449	79596.7	561146	1.25434	0.00329224	0.049603	4.70883	2.23537	up
ME0169925	Thymol	Lipids and lipid-like molecules	Prenol lipids	Monoterpenoids	C10H14O	3	0.7043	89-83-8	1.1031e+06	1.73508e+06	965582	7.06874e+06	8.16735e+06	9.32469e+06	1.49094	0.00432462	0.0566587	0.154871	-2.69086	down
ME0009715	4-Chloro-5-sulfamoylanthranilic acid	Benzenoids	Benzene and substituted derivatives	Benzenesulfonamides	C7H7ClN2O4S	3	0.7031	3086-91-7	1.3212e+07	1.62108e+07	1.87715e+07	5.20542e+06	4.90028e+06	9.71793e+06	1.34472	0.0134367	0.0960219	2.43115	1.28164	up
ME0107224	Acetic acid trans-2-hepten-1-YL ester	Organic acids and derivatives	Carboxylic acids and derivatives	Carboxylic acid derivatives	C9H16O2	3	0.7009	16939-73-4	1.43021e+06	1.2673e+06	1.6558e+06	2.15459e+06	2.48136e+06	2.00909e+06	1.36995	0.0143549	0.100003	0.655121	-0.610167	down
ME0117242	1'-O-Acetylpaxilline	Organoheterocyclic compounds	Naphthopyrans	-	C29H35NO5	3	0.6968	121998-08-1	6.99005e+06	6.43183e+06	6.94714e+06	1.19899e+07	1.426e+07	1.45452e+07	1.49157	0.0108905	0.0872816	0.499301	-1.00202	down
ME0054400	L-Menthyl acetoacetate	Lipids and lipid-like molecules	Prenol lipids	Monoterpenoids	C14H24O3	3	0.6961	59557-05-0	1.04811e+07	8.21139e+06	9237080	1.40597e+07	1.92161e+07	1.42834e+07	1.36997	0.0457826	0.181524	0.587259	-0.767931	down
ME0118616	2-Hydroxy-7-methoxy-2H-1,4-benzoxazin-3(4H)-one	Organoheterocyclic compounds	Benzoxazines	Benzoxazinones	C9H9NO4	3	0.6899	17359-53-4	1.99319e+06	1.38846e+06	1.51731e+06	5.3408e+06	6.00034e+06	8.5673e+06	1.47421	0.0328806	0.155624	0.246075	-2.02283	down
ME0117615	2-(4-Methyl-5-thiazolyl)ethyl isobutyrate	Organoheterocyclic compounds	Azoles	Thiazoles	C10H15NO2S	3	0.6766	94021-42-8	961272	823837	739181	1.97548e+07	1.76678e+07	2.08949e+07	1.51851	0.00247299	0.0425826	0.0432853	-4.52998	down
ME0011067	Pantoic acid	Lipids and lipid-like molecules	Fatty Acyls	Fatty acids and conjugates	C6H12O4	3	0.6733	1112-33-0	2.19249e+06	1.34471e+06	1.70829e+06	2.45544e+06	3.4417e+06	2.93048e+06	1.2723	0.0347057	0.158418	0.594213	-0.750948	down
ME0053486	Geranyl acetoacetate	Lipids and lipid-like molecules	Fatty Acyls	Fatty alcohol esters	C14H22O3	3	0.6525	10032-00-5 | 61759-64-6	822200	536852	191163	3.5603e+06	3.48093e+06	2.82528e+06	1.39559	0.000939396	0.0259286	0.157119	-2.67007	down
FDATN00053	Fludarabine phosphate	Nucleosides, nucleotides, and analogues	Purine nucleotides	Purine ribonucleotides	C10H13FN5O7P	3	0.6421	75607-67-9	5.93853e+06	1.26213e+07	1.06197e+07	1.59707e+07	2.02192e+07	1.70026e+07	1.21827	0.0348703	0.158418	0.548566	-0.866264	down
ME0016218	Byzantionoside B	Lipids and lipid-like molecules	Fatty Acyls	Fatty acyl glycosides	C19H32O7	3	0.64	135820-80-3 | 189109-45-3	1.68483e+06	1.36204e+06	549895	7.51403e+06	1.06803e+07	1.00216e+07	1.44388	0.00776149	0.0758529	0.127473	-2.97174	down
ME0123558	Desacetylcefotaxime	Organoheterocyclic compounds	Lactams	Beta lactams	C14H15N5O6S2	3	0.6313	66340-28-1	8.56865e+06	7.22973e+06	6.65746e+06	178628	224227	110254	1.51142	0.00580784	0.0660413	43.7643	5.45168	up
ME0001045	1-(1-Naphthyl)-2-thiourea	Benzenoids	Naphthalenes	-	C11H10N2S	3	0.6298	86-88-4	478837	388915	46788.7	4.48012e+06	4.53191e+06	4.11246e+06	1.37094	2.60502e-05	0.00384712	0.069682	-3.84307	down
ME0009470	Pioglitazone	Benzenoids	Phenol ethers	-	C19H20N2O3S	3	0.6071	112529-15-4	6.27994e+06	3.8488e+06	4.58718e+06	1.66999e+06	2.62512e+06	1.56045e+06	1.38246	0.0371781	0.162362	2.51315	1.3295	up
ME0124360	Hydroxysepiapterin	Organoheterocyclic compounds	Pteridines and derivatives	Pterins and derivatives	C9H11N5O4	3	0.5339	75762-47-9	1.80112e+07	1.74746e+07	1.59783e+07	1.19901e+07	1.30054e+07	8.75494e+06	1.32082	0.0277203	0.140782	1.52484	0.608661	up
ME0161518	12-HETE	Lipids and lipid-like molecules	Fatty Acyls	Eicosanoids	C20H32O3	1b	0.7619	71030-37-0	3.11257e+08	3.28993e+08	3.26663e+08	5.16222e+08	4.8026e+08	5.08906e+08	1.50941	0.000743786	0.0235924	0.642301	-0.638678	down
ME0156300	[(1R,2S,3R,6R,8S,12S,13S,14R,15R,16S,17S)-12,15,16-trihydroxy-9,13,17-trimethyl-4,11-dioxo-5,18-dioxapentacyclo[12.5.0.01,6.02,17.08,13]nonadec-9-en-3-yl] (2R)-2-acetyloxy-2-methylbutanoate	Lipids and lipid-like molecules	Prenol lipids	Terpene lactones	C27H36O11	3	0.6793	59938-97-5	2.52963e+06	2.08625e+06	1.99217e+06	50699.4	32992.2	379704	1.37133	0.000962655	0.0259286	14.2601	3.83391	up
ME0015803	Annoglabasin F	Lipids and lipid-like molecules	Prenol lipids	Diterpenoids	C22H34O5	3	0.6417	288627-12-3	1.25664e+07	1.17978e+07	1.99372e+07	3.24594e+07	2.387e+07	2.41014e+07	1.28251	0.0352087	0.159143	0.550801	-0.860397	down
ME0161026	Dimethylglycine	Organic acids and derivatives	Carboxylic acids and derivatives	Amino acids, peptides, and analogues	C4H9NO2	1a	0.953	-	3.71093e+07	3.86799e+07	3.72475e+07	4.65142e+07	4.43493e+07	4.34005e+07	1.46318	0.00605424	0.067988	0.841899	-0.248281	down
ME0169990	Uric acid	Organoheterocyclic compounds	Imidazopyrimidines	Purines and purine derivatives	C5H4N4O3	1a	0.9502	-	4.20431e+08	3.68643e+08	3.63283e+08	7.45384e+07	8.33428e+07	4.44124e+07	1.4859	0.000333113	0.0143397	5.69646	2.51007	up
ME0161065	Carnosine	Organic acids and derivatives	Peptidomimetics	Hybrid peptides	C9H14N4O3	1a	0.9468	-	3.42619e+07	3.04393e+07	3.01909e+07	1.80232e+07	1.38131e+07	1.83747e+07	1.44586	0.0017174	0.0354489	1.88987	0.918287	up
ME0108665	N-Acetyl-tryptophan	Organic acids and derivatives	Carboxylic acids and derivatives	Amino acids, peptides, and analogues	C13H14N2O3	1a	0.9454	-	6.13293e+06	4.68511e+06	4.79211e+06	2.79716e+06	3.8778e+06	3.2708e+06	1.32688	0.0345534	0.158418	1.56953	0.65033	up
ME0012319	13-HOTE	Lipids and lipid-like molecules	Fatty Acyls	Lineolic acids and derivatives	C18H30O3	1a	0.9049	-	3.31298e+06	3.60084e+06	3.97789e+06	1.13639e+07	1.43052e+07	1.5338e+07	1.50074	0.012111	0.0927826	0.265605	-1.91264	down
ME0160515	4-Methylvaleric Acid	Lipids and lipid-like molecules	Fatty Acyls	Fatty acids and conjugates	C6H12O2	1a	0.8176	-	7.11059e+06	7.19368e+06	7.03584e+06	2.40836e+07	2.91622e+07	2.86555e+07	1.51349	0.006307	0.0683461	0.260559	-1.94032	down
ME0160453	Ketoleucine	Organic acids and derivatives	Keto acids and derivatives	Short-chain keto acids and derivatives	C6H10O3	1a	0.8087	-	1.16586e+07	9.87281e+06	9.92992e+06	1.39837e+07	1.72753e+07	1.56749e+07	1.40411	0.0151423	0.102317	0.670334	-0.577049	down
FDATN00859	4-Acetamidobenzoic acid	Benzenoids	Benzene and substituted derivatives	Benzoic acids and derivatives	C9H9NO3	1b	0.839	-	1.21293e+07	9.58297e+06	1.11395e+07	1.7713e+07	1.95742e+07	1.89997e+07	1.46332	0.00151081	0.0345765	0.583651	-0.776823	down
ME0169294	Indoleacetic acid	Organoheterocyclic compounds	Indoles and derivatives	Indolyl carboxylic acids and derivatives	C10H8NO2-	1b	0.8249	-	1.02122e+06	78548.1	1.48218e+06	1.99436e+07	2.02473e+07	2.47993e+07	1.36207	0.00361231	0.0518338	0.0397283	-4.65369	down
ME0015408	9,10-EpOME	Lipids and lipid-like molecules	Fatty Acyls	Fatty acids and conjugates	C18H32O3	1b	0.7906	-	1.14915e+06	1.4653e+06	1.38872e+06	1.93075e+06	1.65625e+06	1.64612e+06	1.26504	0.0370825	0.162337	0.764968	-0.386528	down
ME0160569	2-Aminoethylphosphonate	Organic acids and derivatives	Organic phosphonic acids and derivatives	Organic phosphonic acids	C2H8NO3P	1b	0.7747	-	1.05096e+06	655389	1.08044e+06	2.95408e+06	5.23808e+06	4.02214e+06	1.44643	0.0366486	0.162007	0.228159	-2.13189	down
ME0106218	Cyclocreatine	Organic acids and derivatives	Carboxylic acids and derivatives	Amino acids, peptides, and analogues	C5H9N3O2	1b	0.7724	-	3.49819e+07	3.04587e+07	2.99994e+07	2.20945e+07	2.65825e+07	2.0638e+07	1.33383	0.0225137	0.127161	1.3769	0.461428	up
MEDN1366	3,5-Dihydroxybenzoic acid	Benzenoids	Benzene and substituted derivatives	Benzoic acids and derivatives	C7H6O4	1b	0.7612	-	904634	1.23618e+06	1.27336e+06	6.00566e+06	4.794e+06	7.34425e+06	1.49326	0.0196456	0.118398	0.188172	-2.40988	down
ME0159886	Thymidine	Nucleosides, nucleotides, and analogues	Pyrimidine nucleosides	Pyrimidine 2'-deoxyribonucleosides	C10H14N2O5	1b	0.7222	-	2.32154e+07	1.93149e+07	2.12389e+07	1.3879e+07	1.85237e+07	1.61289e+07	1.24397	0.0456905	0.181524	1.31397	0.393936	up
ME0012347	13-Hpode	Lipids and lipid-like molecules	Fatty Acyls	Lineolic acids and derivatives	C18H32O4	1b	0.7101	-	1.19103e+08	8.0036e+07	1.14248e+08	3.13025e+08	3.85321e+08	3.80009e+08	1.48	0.00221931	0.0400216	0.290616	-1.78281	down
ME0161005	L-thyronine	Organic acids and derivatives	Carboxylic acids and derivatives	Amino acids, peptides, and analogues	C15H15NO4	1b	0.7038	-	2.42633e+06	1.93828e+06	1.59367e+06	6.98684e+06	9.21266e+06	6.88865e+06	1.48172	0.011263	0.0893137	0.258066	-1.95419	down
ME0161064	Citrulline	Organic acids and derivatives	Carboxylic acids and derivatives	Amino acids, peptides, and analogues	C6H13N3O3	1b	0.6446	-	882603	787537	302152	1.29917e+06	1.62549e+06	1.49816e+06	1.21161	0.0270721	0.138875	0.445935	-1.16509	down
ME0104767	2-hydroxyacrylic Acid	Organic acids and derivatives	Carboxylic acids and derivatives	Carboxylic acids	C3H4O3	2	0.9367	-	1.37231e+08	1.2221e+08	1.32301e+08	9.92864e+07	1.15759e+08	9.84215e+07	1.33448	0.0241505	0.131148	1.2497	0.321587	up
ME0193525	Apigenin 7-glucuronide	Phenylpropanoids and polyketides	Flavonoids	Flavonoid glycosides	C21H18O11	2	0.9173	-	3.79979e+06	3.06005e+06	3.0832e+06	1.70768e+06	2.35154e+06	1.79231e+06	1.38725	0.0133828	0.0960219	1.69922	0.764872	up
ME0013614	1-Hexadecanoyl-2-(9Z-octadecenoyl)-sn-glycero-3-phosphoserine	Lipids and lipid-like molecules	Glycerophospholipids	Glycerophosphoserines	C40H76NO10P	2	0.9093	-	1.80334e+06	1.87807e+06	1.97342e+06	1.57666e+06	1.72681e+06	1.595e+06	1.34636	0.0210109	0.123738	1.1544	0.207148	up
ME0105012	3-Ethylphenyl sulfate	Organic acids and derivatives	Organic sulfuric acids and derivatives	Arylsulfates	C8H10O4S	2	0.9048	-	7.20829e+07	5.38599e+07	5.64334e+07	1.00652e+08	1.46302e+08	1.18258e+08	1.40413	0.0297608	0.146777	0.499371	-1.00181	down
ME0156413	Rishitin	Organic oxygen compounds	Organooxygen compounds	Alcohols and polyols	C14H22O2	3	0.8896	-	6.57248e+06	3.83009e+06	6.29257e+06	1.04746e+07	9.92448e+06	9.05277e+06	1.29905	0.0239163	0.131148	0.566862	-0.818931	down
ME0111960	2,4,4-Trimethylcyclopentanone	Organic oxygen compounds	Organooxygen compounds	Carbonyl compounds	C8H14O	3	0.8486	-	2.58839e+06	1.51572e+06	1.76756e+06	9.54133e+06	1.05945e+07	7.41683e+06	1.47463	0.00985043	0.0832224	0.213107	-2.23035	down
ME0116766	1-[(5-chloro-1H-indol-2-yl)carbonyl]-4-methylpiperazine	Organoheterocyclic compounds	Indoles and derivatives	Indolecarboxylic acids and derivatives	C14H16ClN3O	3	0.8314	-	550008	622941	708446	2.35417e+06	3.91532e+06	3.05852e+06	1.48595	0.0304242	0.148667	0.201693	-2.30977	down
ME0015258	9,10-Epoxystearic acid	Lipids and lipid-like molecules	Fatty Acyls	Lineolic acids and derivatives	C18H34O3	3	0.8245	-	3.87462e+07	3.92389e+07	4.29639e+07	6.08084e+07	7.48494e+07	5.93879e+07	1.43343	0.0305766	0.149009	0.620106	-0.689414	down
ME0010841	(17alpha,23S)-Epoxy-28,29-dihydroxy-27-norlanost-8-ene-3,24-dione	Lipids and lipid-like molecules	Prenol lipids	Triterpenoids	C29H44O5	3	0.8206	-	1.85128e+06	1.14278e+06	1.19899e+06	5.20637e+06	7.40345e+06	4.98811e+06	1.46364	0.0213985	0.124001	0.23827	-2.06933	down
ME0015479	12(13)Ep-9-KODE	Lipids and lipid-like molecules	Fatty Acyls	Fatty acids and conjugates	C18H30O4	3	0.8088	-	1.52577e+07	1.94594e+07	1.50142e+07	1.14193e+07	4.45431e+06	9.01578e+06	1.19002	0.034685	0.158418	1.9981	0.998628	up
ME0123403	Clozapine N-oxide	Organoheterocyclic compounds	Benzodiazepines	Dibenzodiazepines	C18H19ClN4O	3	0.8053	-	3.92522e+06	3.19189e+06	1.66814e+06	8.4636e+06	9.24864e+06	9.44902e+06	1.39635	0.00465957	0.0584858	0.323448	-1.6284	down
ZINC5699887	2-Hydroxy-2,6,6-trimethylcyclohexanone	Organic oxygen compounds	Organooxygen compounds	Carbonyl compounds	C9H16O2	3	0.7973	-	1.98235e+06	1.30074e+06	1.76165e+06	2.55211e+06	3.00757e+06	2.66137e+06	1.3341	0.0158762	0.104001	0.613636	-0.704546	down
ME0123194	Caffeine	Organoheterocyclic compounds	Imidazopyrimidines	Purines and purine derivatives	C8H10N4O2	3	0.7971	-	881391	783349	1.16948e+06	1.71812e+06	2.50753e+06	2.11846e+06	1.40618	0.0200237	0.120275	0.446748	-1.16247	down
ME0104503	2-Amino-3-oxoadipate	Organic acids and derivatives	Carboxylic acids and derivatives	Amino acids, peptides, and analogues	C6H9NO5	3	0.7812	-	5.03593e+07	4.59188e+07	4.63964e+07	2.66979e+07	3.50368e+07	3.41421e+07	1.38679	0.0131984	0.0958344	1.4881	0.573475	up
ME0112099	2-Butyne-1,4-diol	Organic oxygen compounds	Organooxygen compounds	Alcohols and polyols	C4H6O2	3	0.7764	-	2.08931e+06	1.5835e+06	1.316e+06	9.15267e+06	9.71032e+06	1.00654e+07	1.50341	2.65001e-05	0.00384712	0.172454	-2.53572	down
ME0118597	2-hydroxy-3,4-dihydro-2H-1,4-benzoxazin-3-one	Organoheterocyclic compounds	Benzoxazines	Benzoxazinones	C8H7NO3	3	0.7705	-	3.78822e+06	2.50768e+06	3.2796e+06	6.90192e+06	8.52008e+06	8.43524e+06	1.45386	0.00266844	0.0430763	0.401366	-1.31701	down
ME0113376	6-(4-ethylphenoxy)-3,4,5-trihydroxyoxane-2-carboxylic acid	Organic oxygen compounds	Organooxygen compounds	Carbohydrates and carbohydrate conjugates	C14H18O7	3	0.7693	-	4.0848e+06	3496090	3.14198e+06	1.30843e+07	1.69497e+07	1.35442e+07	1.50033	0.00940535	0.0829506	0.24606	-2.02292	down
MEDL02283	3-Methoxyanthranilate	Benzenoids	Benzene and substituted derivatives	Benzoic acids and derivatives	C8H9NO3	3	0.7654	-	597938	536635	840834	3.53698e+06	2.55633e+06	2.44942e+06	1.47584	0.0184862	0.114072	0.231238	-2.11255	down
ME0062535	PS(18:2_18:3)	Lipids and lipid-like molecules	Glycerophospholipids	Glycerophosphoserines	C42H72NO10P	3	0.7624	-	148345	661093	979184	4.18775e+06	2.63438e+06	4.34569e+06	1.31697	0.0167083	0.108275	0.160158	-2.64243	down
ME0118364	2-Carboxy-5,7-dimethyl-4-octanolide	Organoheterocyclic compounds	Lactones	Gamma butyrolactones	C11H18O4	3	0.7577	-	441497	1.47266e+06	1.09528e+06	4.7143e+06	5.83253e+06	5.0654e+06	1.40147	0.000742889	0.0235924	0.192762	-2.37511	down
ME0012804	1-Heptadecanoyl-glycero-3-phosphate	Lipids and lipid-like molecules	Glycerophospholipids	Glycerophosphates	C20H41O7P	3	0.7568	-	5.1729e+06	6.26233e+06	5.83838e+06	4.9709e+06	3.93617e+06	4.50195e+06	1.24629	0.0419263	0.176285	1.28821	0.365366	up
ME0055884	PA(20:0_18:4)	Lipids and lipid-like molecules	Glycerophospholipids	Glycerophosphates	C41H73O8P	3	0.7552	-	1.66011e+07	1.82549e+07	1.5246e+07	1.25134e+07	1.0626e+07	1.4409e+07	1.23645	0.0426298	0.17725	1.33433	0.416118	up
ME0141083	1,2,4-Trichlorobenzene	Benzenoids	Benzene and substituted derivatives	Halobenzenes	C6H3Cl3	3	0.7481	-	3.63808e+06	3.61087e+06	3.46416e+06	2.70854e+06	2.54561e+06	3.04284e+06	1.39386	0.0210834	0.123762	1.2912	0.368716	up
ME0012773	1-arachidonoyl-sn-glycero-3-phospho-1D-myo-inositol	Lipids and lipid-like molecules	Glycerophospholipids	Glycerophosphoinositols	C29H49O12P	3	0.7475	-	6.96002e+07	6.46199e+07	8.04483e+07	4.98104e+07	3.88174e+07	4.22178e+07	1.41492	0.0106588	0.0868069	1.64062	0.714243	up
ME0056351	PA(22:5_22:5)	Lipids and lipid-like molecules	Glycerophospholipids	Glycerophosphates	C47H73O8P	3	0.7454	-	2.12967e+07	2.47114e+07	2.47382e+07	1.8995e+07	1.54627e+07	1.58673e+07	1.37103	0.0130538	0.0953212	1.40579	0.491381	up
ME0130859	2-Hydroxyibuprofen	Phenylpropanoids and polyketides	Phenylpropanoic acids	-	C13H18O3	3	0.7396	-	2.58021e+06	3.592e+06	2.41216e+06	5.99231e+06	4.38944e+06	6.61857e+06	1.36219	0.0320819	0.153045	0.504953	-0.985779	down
ME0062962	PS(22:4_15:0)	Lipids and lipid-like molecules	Glycerophospholipids	Glycerophosphoserines	C43H76NO10P	3	0.7387	-	4.78857e+06	6.69743e+06	5.09542e+06	1.00129e+06	732084	1.49366e+06	1.46077	0.00975344	0.0832224	5.13828	2.36129	up
ME0013657	4-ene-Valproic acid	Lipids and lipid-like molecules	Fatty Acyls	Fatty acids and conjugates	C8H14O2	3	0.735	-	1.08597e+07	9.30947e+06	9.06298e+06	1.20885e+07	1.49264e+07	1.35439e+07	1.35319	0.0238431	0.131148	0.720735	-0.472459	down
ME0062470	PS(18:1_16:1)	Lipids and lipid-like molecules	Glycerophospholipids	Glycerophosphoserines	C40H74NO10P	3	0.7344	-	5.26173e+06	3.79428e+06	3.58164e+06	1.53342e+06	2.5171e+06	2.44907e+06	1.30734	0.0395357	0.168985	1.94438	0.959309	up
ME0062364	PS(15:0_20:2)	Lipids and lipid-like molecules	Glycerophospholipids	Glycerophosphoserines	C41H76NO10P	3	0.7336	-	1.50231e+07	2.50598e+07	2.18391e+07	6.89402e+06	5.41893e+06	8.93675e+06	1.41041	0.0333989	0.155632	2.91401	1.54301	up
ME0119895	4-(3-Pyridyl)-3-butenoic acid	Organoheterocyclic compounds	Pyridines and derivatives	-	C9H9NO2	3	0.7071	-	1.02814e+06	1.08708e+06	1.40554e+06	2.09076e+06	2.17489e+06	2.67468e+06	1.42988	0.00960428	0.0832224	0.50729	-0.979118	down
ME0141077	1,2,3-Trichlorobenzene	Benzenoids	Benzene and substituted derivatives	Halobenzenes	C6H3Cl3	3	0.707	-	1.25924e+07	1.20009e+07	1.74244e+07	1.1673e+06	3.05945e+06	4.8949e+06	1.34717	0.00918135	0.0816748	4.60637	2.20363	up
ME0062319	PS(14:0_24:0)	Lipids and lipid-like molecules	Glycerophospholipids	Glycerophosphoserines	C44H86NO10P	3	0.6938	-	2.79213e+07	3.67116e+07	2.59466e+07	8.43267e+06	1.20632e+07	8.96311e+06	1.46821	0.0170391	0.109632	3.07476	1.62048	up
ME0062376	PS(15:0_22:6)	Lipids and lipid-like molecules	Glycerophospholipids	Glycerophosphoserines	C43H72NO10P	3	0.6911	-	3.66233e+06	3.65722e+06	2.77795e+06	1.74313e+06	471646	2.19967e+06	1.07969	0.0462029	0.182391	2.28737	1.19369	up
ME0058994	PE(DiMe(13,5)_DiMe(13,5))	Lipids and lipid-like molecules	Glycerophospholipids	Glycerophosphoethanolamines	C53H94NO10P	3	0.691	-	5.72527e+06	5.80299e+06	6.14123e+06	2.79537e+06	961375	2.57366e+06	1.29062	0.018684	0.114346	2.79121	1.48089	up
ME0054238	Lactapiperanol D	Lipids and lipid-like molecules	Prenol lipids	Diterpenoids	C18H28O5	3	0.6804	-	559688	341808	570729	6.2988e+06	6.68322e+06	6.18147e+06	1.50614	6.48304e-05	0.00532788	0.0768245	-3.70229	down
ME0103537	2',3'-Dideoxycytidine 5'-triphosphate	Nucleosides, nucleotides, and analogues	Pyrimidine nucleotides	Pyrimidine deoxyribonucleotides	C9H16N3O12P3	3	0.6724	-	9.66118e+06	1.06804e+07	6.65925e+06	3.97689e+06	991537	3.55268e+06	1.22246	0.0176574	0.111928	3.1687	1.66389	up
ME0123424	Coriandrone D	Organoheterocyclic compounds	Benzopyrans	2-benzopyrans	C18H24O7	3	0.6691	-	766713	638835	557062	3.63661e+06	5.49809e+06	4.98056e+06	1.5013	0.0172881	0.110059	0.139042	-2.84641	down
ME0105420	Acetylenedicarboxylic acid	Organic acids and derivatives	Carboxylic acids and derivatives	Dicarboxylic acids and derivatives	C4H2O4	3	0.6683	-	1.43071e+07	1.21108e+07	1.23011e+07	3.04182e+07	4.03841e+07	3.13717e+07	1.48328	0.0179599	0.112094	0.378951	-1.39992	down
ME0131362	3-(4-Hydroxyphenyl)chroman-7-ol	Phenylpropanoids and polyketides	Isoflavonoids	Isoflavans	C15H14O3	3	0.6648	-	1.25785e+07	1.0233e+07	1.10754e+07	7.41295e+06	6.76571e+06	7.99067e+06	1.42532	0.0149692	0.102125	1.52855	0.612165	up
ME0103668	Thioguanosine 5'-triphosphate	Nucleosides, nucleotides, and analogues	Purine nucleotides	Purine ribonucleotides	C10H16N5O13P3S	3	0.6633	-	6.24321e+06	8.00844e+06	6.36304e+06	1.65449e+06	4.16354e+06	3.19687e+06	1.28238	0.0157714	0.103887	2.28673	1.19329	up
ME0115883	(3b,6b,8a,12a)-8,12-Epoxy-7(11)-eremophilene-6,8,12-trimethoxy-3-ol	Organoheterocyclic compounds	Naphthofurans	-	C18H30O5	3	0.6147	-	286384	1.32122e+06	382702	1.01996e+07	1.59008e+07	1.28489e+07	1.45499	0.0145818	0.100625	0.0510999	-4.29054	down
ME0125871	Nocodazole	Organoheterocyclic compounds	Benzimidazoles	-	C14H11N3O3S	3	0.586	-	4.41993e+06	5.41543e+06	4.6188e+06	1.10112e+07	1.41912e+07	1.17897e+07	1.48669	0.0102219	0.0845204	0.390737	-1.35573	down
ME0123620	Dictyoquinazol B	Organoheterocyclic compounds	Diazanaphthalenes	Benzodiazines	C18H20N2O4	3	0.57	-	1.9264e+06	1.92759e+06	1.78737e+06	4.97136e+06	6.10255e+06	5.60265e+06	1.50883	0.00692333	0.0699295	0.338281	-1.5637	down
ME0009070	2-Acetylaminofluorene	Benzenoids	Fluorenes	-	C15H13NO	3	0.5434	-	1.96346e+06	2.22497e+06	2.46141e+06	1.28058e+07	9.40794e+06	1.39329e+07	1.50251	0.0177054	0.111928	0.183968	-2.44247	down
ME0121316	5-Butyl-1,4-dioxan-2-one	Organoheterocyclic compounds	Dioxanes	1,4-dioxanes	C8H14O3	3	0.8054	-	4.15725e+06	2.78768e+06	2.1451e+06	1.08721e+07	1.09449e+07	1.39708e+07	1.45956	0.00380499	0.0537456	0.253997	-1.97711	down
ME0015449	9-HEPE	Lipids and lipid-like molecules	Fatty Acyls	Eicosanoids	C20H30O3	3	0.7532	-	4.84565e+06	4.26414e+06	6.20496e+06	7.23856e+06	8.51787e+06	8.73771e+06	1.34311	0.0157749	0.103887	0.625241	-0.677515	down
ME0168065	Maltose	Organic oxygen compounds	Organooxygen compounds	Carbohydrates and carbohydrate conjugates	C12H22O11	1a	0.8469	69-79-4 | 16984-36-4 | 14641-93-1	1.32332e+08	1.40966e+08	1.23344e+08	8.65842e+07	6.27596e+07	6.8906e+07	1.43536	0.00353204	0.0514995	1.81738	0.861856	up
ME0143052	3-Methyleneoxindole	Organoheterocyclic compounds	Indoles and derivatives	Indolines	C9H7NO	2	0.9529	1861-29-6	8.11514e+07	6.15264e+07	6.56884e+07	4.53972e+08	4.94894e+08	5.52984e+08	1.51269	0.00324853	0.0493558	0.13874	-2.84955	down
ME0142228	2-amino-5-formylamino-6-(5-phosphoribosylamino)pyrimidin-4(3H)-one	Organic oxygen compounds	Organooxygen compounds	Carbohydrates and carbohydrate conjugates	C10H16N5O9P	2	0.9104	88299-87-0	3.65339e+08	3.19763e+08	3.38262e+08	2.63533e+08	3.0345e+08	2.90264e+08	1.28421	0.0358778	0.160643	1.19378	0.255538	up
ME0107973	Firefly luciferin	Organic acids and derivatives	Carboxylic acids and derivatives	Amino acids, peptides, and analogues	C11H8N2O3S2	2	0.9084	2591-17-5	8.36462e+07	7.99706e+07	7.73231e+07	7.42456e+07	7.44859e+07	6.81187e+07	1.24764	0.0452788	0.181115	1.11109	0.151975	up
ME0140645	(S)-2-amino-6-oxopimelic acid	Organic acids and derivatives	Carboxylic acids and derivatives	Amino acids, peptides, and analogues	C7H11NO5	2	0.8229	75650-93-0	1.11157e+06	349690	1.47622e+06	4.23491e+06	6.71745e+06	4.09396e+06	1.33745	0.0290438	0.14546	0.195229	-2.35676	down
ME0156222	Putaminoxin	Organoheterocyclic compounds	Oxocins	-	C12H20O3	3	0.8964	172104-03-9	1.29969e+07	1.0816e+07	1.98163e+07	6.39647e+07	7.5872e+07	7.39414e+07	1.47865	0.000396694	0.0162565	0.204086	-2.29275	down
ME0010792	Chrysanthemic acid	Lipids and lipid-like molecules	Prenol lipids	Monoterpenoids	C10H16O2	3	0.8935	4638-92-0	1.3679e+06	2.70013e+06	2.68803e+06	1.40478e+07	8.44046e+06	1.4336e+07	1.4451	0.0295128	0.146591	0.183468	-2.4464	down
ME0143676	5-O-(1-carboxyvinyl) -3-phosphate	Organic acids and derivatives	Organic phosphoric acids and derivatives	Phosphate esters	C10H13O10P	3	0.8485	89771-75-5	3.59186e+07	3.13583e+07	3.39518e+07	2.21648e+07	2.64311e+07	2.21879e+07	1.4208	0.0064434	0.0683461	1.43011	0.516127	up
ZINC4492869	Abscisic acid	Lipids and lipid-like molecules	Prenol lipids	Sesquiterpenoids	C15H20O4	3	0.8269	14398-53-9 | 21293-29-8	3.2944e+06	2.7336e+06	2.82852e+06	6.72825e+06	1.01695e+07	7.15828e+06	1.458	0.0397762	0.169612	0.368162	-1.44159	down
ME0103939	Hydroxyisoleucine	Organic acids and derivatives	Carboxylic acids and derivatives	Amino acids, peptides, and analogues	C6H13NO3	3	0.8024	55399-93-4 | 50764-07-3	2.63084e+07	2.17517e+07	2.22964e+07	1.37396e+07	1.32941e+07	1.25449e+07	1.48238	0.0149078	0.102125	1.77764	0.829961	up
ME0005047	3-Dimethylallyl-4-hydroxybenzoic acid	Benzenoids	Benzene and substituted derivatives	Benzoic acids and derivatives	C12H14O3	3	0.7961	1138-41-6	234856	82694	260285	3.69685e+06	4.37225e+06	4.76762e+06	1.47896	0.00471624	0.0584858	0.0450142	-4.47348	down
ME0004284	4-(3-Hydroxybutyl)phenol	Benzenoids	Phenols	1-hydroxy-2-unsubstituted benzenoids	C10H14O2	3	0.7848	69617-84-1	1.21794e+06	1116255	1.47401e+06	2.78398e+06	3.29193e+06	4.09563e+06	1.46204	0.0241075	0.131148	0.374398	-1.41736	down
ME0154929	Paspalicine	Organoheterocyclic compounds	Naphthopyrans	-	C27H31NO3	3	0.7816	11024-55-8	1.04276e+06	912314	909567	140426	361027	444740	1.31075	0.00887229	0.0806086	3.02754	1.59815	up
ME0142278	2-Chloro-(1,1'-biphenyl)-4,4'-diol	Benzenoids	Benzene and substituted derivatives	Biphenols	C12H9ClO2	3	0.7715	56858-70-9	5.87706e+06	5.83547e+06	5.85005e+06	2.41277e+06	1.90786e+06	1.42168e+06	1.46979	0.00516679	0.0618647	3.05845	1.6128	up
ME0141227	10-Hydroxydihydrosanguinarine	Alkaloids and derivatives	Benzophenanthridine alkaloids	Dihydrobenzophenanthridine alkaloids	C20H15NO5	3	0.7708	131984-76-4	1.93396e+06	1.50472e+06	1.41785e+06	4.8639e+06	6.59822e+06	5.02207e+06	1.48233	0.0142065	0.0999433	0.294617	-1.76309	down
ME0123358	Cis-Zeatin	Organoheterocyclic compounds	Imidazopyrimidines	Purines and purine derivatives	C10H13N5O	3	0.7515	32771-64-5	3.34249e+06	2.63974e+06	2.72644e+06	843592	725773	671662	1.50406	0.00781802	0.0758946	3.88601	1.95829	up
ME0054217	KOdiPC	Lipids and lipid-like molecules	Glycerophospholipids	Glycerophosphocholines	C32H58NO11P	3	0.7409	439904-33-3	382425	491789	677055	4.03564e+06	6.12704e+06	3.67415e+06	1.4848	0.0317692	0.152762	0.112112	-3.15699	down
ME0007144	Ferimzone	Benzenoids	Benzene and substituted derivatives	Toluenes	C15H18N4	3	0.7203	89269-64-7	1.80861e+06	882334	2.05471e+06	2.79777e+06	2.69718e+06	3.52214e+06	1.18974	0.0365556	0.161991	0.526295	-0.926058	down
ME0153473	(-)-Mesembrine	Organoheterocyclic compounds	Pyrrolidines	Phenylpyrrolidines	C17H23NO3	3	0.7046	24880-43-1 | 6023-73-0	6.79704e+06	5.51506e+06	5.66319e+06	3.37733e+06	4.44501e+06	3.39976e+06	1.38051	0.0143145	0.100003	1.60178	0.679672	up
ME0141166	1,4-Bis(chloromethoxymethyl)benzene	Benzenoids	Benzene and substituted derivatives	-	C10H12Cl2O2	3	0.696	56894-91-8	5.13301e+06	4.63463e+06	5.30044e+06	2.00444e+06	3.21285e+06	2.29666e+06	1.41326	0.00813898	0.0760286	2.00535	1.00385	up
ME0005108	4-Hydroxymandelonitrile	Benzenoids	Phenols	1-hydroxy-2-unsubstituted benzenoids	C8H7NO2	3	0.6942	13093-65-7 | 6851-36-1	8.28866e+06	6.67673e+06	7.4023e+06	1.35689e+07	1.46742e+07	15384124	1.48581	0.000592953	0.0206165	0.5127	-0.963814	down
ME0111038	Fenaminosulf	Organic nitrogen compounds	Organonitrogen compounds	Amines	C8H10N3NaO3S	3	0.6918	140-56-7	1.39321e+08	1.27483e+08	1.32363e+08	2.62497e+07	4.1951e+07	3.4553e+07	1.49231	0.000105669	0.00616289	3.8847	1.9578	up
ME0003380	2-Tert-butylphenol	Benzenoids	Benzene and substituted derivatives	Phenylpropanes	C10H14O	3	0.6875	88-18-6 | 27178-34-3	3.68326e+06	1.42001e+06	2.42875e+06	8.94873e+06	9.23827e+06	8.61211e+06	1.40378	0.00683473	0.0698146	0.281055	-1.83108	down
ME0104006	(S)-3,5-Dihydroxyphenylglycine	Organic acids and derivatives	Carboxylic acids and derivatives	Amino acids, peptides, and analogues	C8H9NO4	3	0.6632	162870-29-3	2.66839e+06	1.96596e+06	2.3964e+06	7.36311e+06	6.82113e+06	7.58131e+06	1.49973	9.27455e-05	0.00616289	0.323022	-1.6303	down
ME0147024	Calotropin	Lipids and lipid-like molecules	Steroids and steroid derivatives	Steroid lactones	C29H40O9	3	0.6525	1986-70-5	508152	1202973	175234	1.74104e+07	1.9285e+07	2.11541e+07	1.45803	0.00186055	0.0361706	0.0326081	-4.93863	down
ME0140647	(R)-2-Hydroxypropyl-CoM	Organic acids and derivatives	Organic sulfonic acids and derivatives	Organosulfonic acids and derivatives	C5H12O4S2	3	0.6342	244301-87-9	4.35142e+06	2.6271e+06	3.66198e+06	8.32927e+06	1.32158e+07	1.01338e+07	1.42423	0.0282199	0.142121	0.335887	-1.57395	down
ME0114283	Diprogulic Acid	Organic oxygen compounds	Organooxygen compounds	Ethers	C12H18O7	3	0.6339	18467-77-1 | 68539-16-2	5.24001e+06	5.11077e+06	7.00067e+06	3034039	3.49639e+06	3.45444e+06	1.41231	0.0495773	0.192316	1.73777	0.797241	up
ME0013101	2,3-Dihydroxy-3-methylbutanoic acid	Lipids and lipid-like molecules	Fatty Acyls	Fatty acids and conjugates	C5H10O4	3	0.6243	1756-18-9	5.78353e+06	4.1188e+06	4639546	7.02295e+06	9.31185e+06	8.2853e+06	1.36415	0.0178148	0.112094	0.59065	-0.759623	down
ME0143276	4'-Chloroacetanilide	Benzenoids	Benzene and substituted derivatives	Anilides	C8H8ClNO	3	0.5768	539-03-7	1.92694e+07	1.58324e+07	1.68831e+07	1.25701e+06	706792	3.11427e+06	1.43115	0.000412597	0.0162565	10.2371	3.35574	up
ME0154182	N-acetoxy-1,1'-biphenyl-4-amine	Benzenoids	Benzene and substituted derivatives	Biphenyls and derivatives	C14H13NO2	3	0.5587	119273-47-1	5.94064e+07	6.16148e+07	5.79354e+07	2.55967e+07	2.54274e+07	2.32444e+07	1.51559	2.86602e-05	0.00384712	2.40959	1.26879	up
ME0056909	Pov-pc	Lipids and lipid-like molecules	Glycerophospholipids	Glycerophosphocholines	C29H56NO9P	3	0.7923	121324-31-0	357117	92094.6	380595	3.48307e+06	3.70421e+06	3.37444e+06	1.43611	1.76351e-05	0.00384712	0.0785674	-3.66992	down
ME0063316	Resolvin D2	Lipids and lipid-like molecules	Fatty Acyls	Fatty acids and conjugates	C22H32O5	3	0.6644	810668-37-2 | 82864-77-5	1.66638e+06	1.7156e+06	2.19455e+06	7.95353e+06	8.72655e+06	8.47769e+06	1.5078	4.06824e-05	0.00490359	0.221662	-2.17357	down
ME0159655	Maltotriose	Organic oxygen compounds	Organooxygen compounds	Carbohydrates and carbohydrate conjugates	C18H32O16	1a	0.8554	-	5.39261e+07	5.47839e+07	4.70278e+07	3.81814e+06	3.32127e+06	5.30663e+06	1.50815	0.00163897	0.0354489	12.513	3.64536	up
ME0164755	4-Pyridoxic acid	Organoheterocyclic compounds	Pyridines and derivatives	Pyridinecarboxylic acids and derivatives	C8H8NO4-	1b	0.8185	-	2.84841e+06	2.27727e+06	2.49468e+06	3.59288e+06	5.28691e+06	4.37038e+06	1.36942	0.0497489	0.192316	0.575114	-0.798081	down
ME0141886	2-(alphD-mannosyl)-3-phosphoglyceric acid	Lipids and lipid-like molecules	Fatty Acyls	Fatty acyl glycosides	C9H17O12P	3	0.861	-	1.04469e+09	8.81993e+08	8.95631e+08	3.87995e+08	5.04774e+08	4.69274e+08	1.47255	0.00256602	0.0430763	2.07212	1.0511	up
ME0143524	5,6-dihydroxy-3-methylquinolin-2(1H)-one	Organoheterocyclic compounds	Quinolines and derivatives	Quinolones and derivatives	C10H9NO3	3	0.7895	-	3.85029e+06	3.23669e+06	3.46576e+06	574941	714859	871132	1.49986	0.000975189	0.0259286	4.88342	2.28789	up
ME0140303	(2S)-2-[(R)-1-carboxyethylamino]pentanoic acid	Organic acids and derivatives	Carboxylic acids and derivatives	Amino acids, peptides, and analogues	C8H15NO4	3	0.7731	-	3.24223e+06	2.56953e+06	3.22113e+06	3.96902e+06	4.74217e+06	4.02179e+06	1.32336	0.0213249	0.124001	0.709408	-0.495312	down
ME0147927	cyclo(dehydrophenylalanyl-L-leucyl)	Organic acids and derivatives	Carboxylic acids and derivatives	Amino acids, peptides, and analogues	C15H18N2O2	3	0.7707	-	3.27322e+06	2.28746e+06	2.22271e+06	1.15914e+07	1.29935e+07	1.26774e+07	1.50049	7.72039e-05	0.00536864	0.208881	-2.25925	down
ME0157402	Terpendole K	Organoheterocyclic compounds	Naphthopyrans	-	C32H39NO5	3	0.7547	-	1.14667e+07	5.3522e+06	6.16443e+06	1.14085e+07	1.70161e+07	1.67826e+07	1.21692	0.0492299	0.191414	0.5084	-0.975964	down
ME0141031	[(2R,3S,4R,5R)-5-[5-amino-4-[(4-amino-4-oxo-butanoyl)amino]imidazol-1-yl]-3,4-dihydroxy-tetrahydrofuran-2-yl]methyl dihydrogen phosphate	Organic oxygen compounds	Organooxygen compounds	Carbohydrates and carbohydrate conjugates	C12H20N5O9P	3	0.7519	-	73414.5	149059	147090	1.33962e+06	2.22306e+06	1.19038e+06	1.47683	0.0446097	0.179232	0.0777528	-3.68496	down
ME0143707	5-Ureidoimidazole-4-carboxylic acid	Organoheterocyclic compounds	Azoles	Imidazoles	C5H6N4O3	3	0.7186	-	3.25295e+07	3.45112e+07	2.9964e+07	1.3599e+08	1.06537e+08	1.4931e+08	1.50487	0.0153362	0.102317	0.247564	-2.01412	down
ME0142213	2-Amino-1,5-anhydro-2-deoxyglucitol	Organic acids and derivatives	Organic phosphoric acids and derivatives	Phosphate esters	C6H14NO7P	3	0.6997	-	4.79467e+07	3.31182e+07	3.77417e+07	1.19037e+07	1.77809e+07	1.45787e+07	1.45025	0.0189523	0.115373	2.68409	1.42443	up
ME0147717	coenzyme F420-0	Organoheterocyclic compounds	Quinolines and derivatives	-	C19H22N3O12P	3	0.6931	-	5.42877e+07	4.96823e+07	4.67317e+07	5.37965e+06	1.1331e+07	6.03452e+06	1.48069	0.00014352	0.00786317	6.62565	2.72806	up
ME0144953	5-phospho-alphD-ribose cyclic-1,2-phosphate	Organic oxygen compounds	Organooxygen compounds	Carbohydrates and carbohydrate conjugates	C5H10O10P2	3	0.6902	-	4.56783e+07	3.58197e+07	3.35665e+07	1.39342e+07	1.86333e+07	1.49535e+07	1.46166	0.0163178	0.106124	2.42134	1.2758	up
ME0143475	5-(2'-Formylethyl)-4,6-dihydroxypicolinate	Organoheterocyclic compounds	Pyridines and derivatives	Pyridinecarboxylic acids and derivatives	C9H9NO5	3	0.6713	-	229923	107855	143956	884829	1.03315e+06	1.0257e+06	1.47647	0.000266191	0.0120318	0.16365	-2.61131	down
ME0140307	(2'S)-Deoxymyxol 2'-alphL-fucoside	Lipids and lipid-like molecules	Prenol lipids	Tetraterpenoids	C46H66O6	3	0.6525	-	6.78682e+06	5.5628e+06	5.98153e+06	7.78429e+06	8.05092e+06	6.90607e+06	1.24775	0.0421164	0.176674	0.806074	-0.311016	down
ME0140573	(2R)-trihomocitric acid	Organic acids and derivatives	Carboxylic acids and derivatives	Tricarboxylic acids and derivatives	C9H14O7	3	0.6265	-	112802	41292.6	36363.8	3.76097e+06	4.29772e+06	3.84469e+06	1.49935	0.00149516	0.0345765	0.0160004	-5.96575	down
